# Supplementary material for: Association Analysis Provides Insights into Plant Mitonuclear Interactions
Source: Mol Biol Evol. 2024 Feb 7;41(2):msae028. doi: 10.1093/molbev/msae028 (PMC10875325; doi:10.1093/molbev/msae028)
Supplement: msae028_Supplementary_Data [file msae028_supplementary_data.zip]

Archive with 17 entries (17 files):
- Supplementary Figure 1.pdf
- Supplementary Figure 10.pdf
- Supplementary Figure 11.pdf
- Supplementary Figure 12.pdf
- Supplementary Figure 13.pdf
- Supplementary Figure 14.pdf
- Supplementary Figure 2.pdf
- Supplementary Figure 3.pdf
- Supplementary Figure 4.pdf
- Supplementary Figure 5.pdf
- Supplementary Figure 6.pdf
- Supplementary Figure 7.pdf
- Supplementary Figure 8.pdf
- Supplementary Figure 9.pdf
- Supplementary Table 2.xls
- Supplementary Table 3.xls
- Supplementary Tables.pdf
