# Supplementary material for: Association Analysis Provides Insights into Plant Mitonuclear Interactions
Source: Mol Biol Evol. 2024 Feb 7;41(2):msae028. doi: 10.1093/molbev/msae028 (PMC10875325; doi:10.1093/molbev/msae028)
Supplement: msae028_Supplementary_Data [file msae028_supplementary_data.zip › Supplementary Table 2.xls]

## Sheet: all.sample.list
Supplementary Table 2 Accession for datasets used in this study.
Melon	Rice	Tomato	Watermelon	Maize	Arabidopsis	Cucumber
MS-1	B002	TS-100	GS100	282set_33-16	350	CG0001
MS-10	B003	TS-101	GS102	282set_38-11Goodman-Buckler	546	CG0002
MS-100	B004	TS-102	GS103	282set_4226	680	CG0003
MS-1000	B005	TS-103	GS104	282set_4722	992	CG0004
MS-1001	B006	TS-104	GS105	282set_A188	997	CG0005
MS-1002	B007	TS-105	GS106	282set_A214NGoodman-Buckler	1317	CG0010
MS-1003	B008	TS-106	GS107	282set_A239	1684	CG0011
MS-1004	B009	TS-107	GS108	282set_A441-5	1756	CG0013
MS-1005	B010	TS-108	GS109	282set_A554	1757	CG0014
MS-1006	B011	TS-109	GS10	282set_A556	1797	CG0015
MS-1007	B012	TS-10	GS110	282set_A619	1835	CG0016
MS-1008	B013	TS-110	GS111	282set_A632	1852	CG0017
MS-1009	B014	TS-111	GS112	282set_A634	2057	CG0020
MS-101	B015	TS-112	GS113	282set_A635	2212	CG1031
MS-1010	B016	TS-113	GS114	282set_A641	4779	CG1043
MS-1011	B017	TS-114	GS119	282set_A654	4900	CG1071
MS-1012	B018	TS-115	GS11	282set_A659	4939	CG1077
MS-1013	B019	TS-116	GS120	282set_A661	5236	CG1083
MS-1014	B020	TS-117	GS121	282set_A679	5651	CG1149
MS-1015	B021	TS-118	GS122	282set_A680	5717	CG1247
MS-1016	B023	TS-119	GS123	282set_A682	5718	CG1292
MS-1017	B025	TS-11	GS124	282set_A6	5748	CG1322
MS-1018	B026	TS-120	GS128	282set_Ab28A	5779	CG1373
MS-1019	B027	TS-121	GS12	282set_B103	5800	CG1541
MS-102	B028	TS-122	GS131	282set_B104	5832	CG1601
MS-1020	B029	TS-123	GS132	282set_B105	5856	CG1602
MS-1021	B030	TS-124	GS136	282set_B109	5860	CG1697
MS-1022	B031	TS-125	GS139	282set_B10	5907	CG1778
MS-1023	B032	TS-126	GS13	282set_B14A	5950	CG1811
MS-1024	B033	TS-127	GS140	282set_B164	6009	CG1876
MS-1025	B034	TS-128	GS14	282set_B2	6034	CG3007
MS-1026	B035	TS-129	GS150	282set_B37	6035	CG3010
MS-1027	B036	TS-12	GS153	282set_B46	6071	CG3011
MS-1028	B037	TS-130	GS15	282set_B52	6074	CG3076
MS-1029	B038	TS-131	GS160	282set_B57	6086	CG3079
MS-103	B039	TS-132	GS161	282set_B64	6092	CG3085
MS-1030	B040	TS-133	GS162	282set_B68	6096	CG3087
MS-1031	B043	TS-134	GS163	282set_B73Htrhm	6099	CG3127
MS-1032	B044	TS-135	GS164	282set_B73	6100	CG3143
MS-1033	B046	TS-136	GS165	282set_B75	6115	CG4041
MS-1034	B047	TS-137	GS16	282set_B76	6118	CG4081
MS-1035	B048	TS-138	GS17	282set_B77	6133	CG4182
MS-1036	B049	TS-139	GS18	282set_B79	6136	CG4210
MS-1037	B051	TS-13	GS19	282set_B84	6137	CG4353
MS-1038	B052	TS-140	GS20	282set_B97	6138	CG4354
MS-1039	B053	TS-141	GS21	282set_C103	6141	CG4357
MS-104	B054	TS-142	GS22	282set_C123	6142	CG4358
MS-1040	B055	TS-143	GS23	282set_C49A	6150	CG4359
MS-1041	B056	TS-144	GS24	282set_CH701-30	6151	CG4360
MS-1042	B057	TS-145	GS25	282set_CH9	6166	CG5031
MS-1043	B058	TS-146	GS26	282set_CI187-2	6172	CG5071
MS-1044	B059	TS-147	GS27	282set_CI21E	6243	CG5232
MS-1045	B060	TS-148	GS29	282set_CI28AGoodman-Buckler	6244	CG5234
MS-1046	B061	TS-149	GS2	282set_CI31A	6258	CG5278
MS-1047	B063	TS-14	GS30	282set_CI3A	6396	CG5326
MS-1048	B064	TS-150	GS32	282set_CI64	6445	CG5420
MS-1049	B065	TS-151	GS33	282set_CI66	6805	CG5479
MS-105	B066	TS-152	GS34	282set_Ci7Goodman-Buckler	6806	CG5483
MS-1050	B067	TS-153	GS35	282set_Ci90CGoodman-Buckler	6898	CG5539
MS-1051	B068	TS-154	GS36	282set_Ci91BGoodman-Buckler	6932	CG5670
MS-1052	B069	TS-155	GS37	282set_CM105	6943	CG5756
MS-1053	B070	TS-156	GS38	282set_CM174	6945	CG5786
MS-1054	B071	TS-157	GS39	282set_CM37	6957	CG5790
MS-1055	B072	TS-158	GS3	282set_CM7	6966	CG5797
MS-1056	B073	TS-159	GS41	282set_CML103	6970	CG5801
MS-1057	B074	TS-15	GS42	282set_CML108	6976	CG6508
MS-1058	B075	TS-160	GS43	282set_CML10	7008	CG6542
MS-1059	B076	TS-161	GS44	282set_CML11	7025	CG6562
MS-106	B077	TS-162	GS45	282set_CML14	7026	CG6578
MS-1060	B079	TS-163	GS46	282set_CML154Q	7058	CG6586
MS-1061	B081	TS-164	GS47	282set_CML157Q	7071	CG6600
MS-1062	B082	TS-165	GS48	282set_CML158Q	7109	CG6601
MS-1063	B083	TS-166	GS49	282set_CML218	7117	CG6647
MS-1064	B085	TS-167	GS4	282set_CML220	7181	CG6663
MS-1065	B086	TS-168	GS50	282set_CML228	7202	CG7017
MS-1066	B087	TS-169	GS51	282set_CML238	7213	CG7023
MS-1067	B088	TS-16	GS52	282set_CML247	7218	CG7086
MS-1068	B089	TS-170	GS53	282set_CML254	7276	CG7110
MS-1069	B090	TS-171	GS54	282set_CML258	7282	CG7702
MS-107	B091	TS-172	GS55	282set_CML261	7287	CG7704
MS-1070	B092	TS-173	GS56	282set_CML264	7328	CG7744
MS-1071	B093	TS-174	GS57	282set_CML277	7337	CG7747
MS-1072	B094	TS-175	GS58	282set_CML281	7342	CG7748
MS-1073	B095	TS-176	GS59	282set_CML287	7346	CG8039
MS-1074	B096	TS-177	GS5	282set_CML311	7350	CG8093
MS-1075	B097	TS-178	GS60	282set_CML314	7359	CG8094
MS-1076	B100	TS-179	GS61	282set_CML321	7372	CG8099
MS-1077	B101	TS-17	GS62	282set_CML322	7384	CG8119
MS-1078	B102	TS-180	GS63	282set_CML323	7411	CG8160
MS-1079	B103	TS-181	GS64	282set_CML328	7471	CG8163
MS-108	B104	TS-182	GS65	282set_CML331	7520	CG8191
MS-1080	B105	TS-183	GS6	282set_CML332	7717	CG8198
MS-1081	B107	TS-184	GS79	282set_CML333	8037	CG8216
MS-1082	B108	TS-185	GS7	282set_CML341	8230	CG8712
MS-1083	B109	TS-186	GS80	282set_CML38	8233	CG8724
MS-1084	B110	TS-187	GS81	282set_CML45	8235	CG8916
MS-1085	B111	TS-188	GS82	282set_CML52	8239	CG9142
MS-1086	B112	TS-189	GS83	282set_CML5	8240	CG9143
MS-1087	B113	TS-18	GS84	282set_CML61	8284	CG9146
MS-1088	B114	TS-190	GS85	282set_CML69	8306	CG9153
MS-1089	B115	TS-191	GS86	282set_CML77	8307	CG9160
MS-109	B116	TS-192	GS87	282set_CML91	8312	CG9164
MS-1090	B117	TS-193	GS88	282set_CML92	8354	CG9165
MS-1091	B118	TS-194	GS89	282set_CMV3	8357	CG9169
MS-1092	B119	TS-195	GS8	282set_CO106	8369	CG9174
MS-1093	B120	TS-196	GS90	282set_CO125	8420	CG9185
MS-1094	B121	TS-197	GS91	282set_CO255	8426	CG9187
MS-1095	B123	TS-198	GS92	282set_D940Y	9027	CG9191
MS-1096	B124	TS-199	GS93	282set_DE1	9069	CG9192
MS-1097	B125	TS-19	GS94	282set_DE-2	9070	CG9197
MS-1098	B126	TS-1	GS95	282set_DE811	9075	CG9198
MS-1099	B127	TS-200	GS96	282set_E2558W	9079	CG9199
MS-11	B128	TS-201	GS97	282set_EP1	9085	CG9201
MS-110	B129	TS-202	GS98	282set_F2834T	9089	CG9203
MS-1100	B130	TS-203	GS99	282set_F44	9095	CG9207
MS-1101	B131	TS-204	GS9	282set_F6	9103
MS-1102	B132	TS-205	W100	282set_F7	9111
MS-1103	B133	TS-206	W101	282set_GA209	9125
MS-1104	B134	TS-207	W102	282set_GT112	9130
MS-1105	B135	TS-208	W103	282set_H105W	9343
MS-1106	B136	TS-209	W104	282set_H49	9381
MS-1107	B137	TS-20	W105	282set_H84	9390
MS-1108	B138	TS-210	W106	282set_H91	9392
MS-1109	B139	TS-211	W107	282set_H95	9407
MS-111	B141	TS-212	W108	282set_H99	9421
MS-1110	B142	TS-213	W109	282set_Hi27Goodman-Buckler	9427
MS-1111	B143	TS-214	W10	282set_HP301	9433
MS-1112	B144	TS-215	W110	282set_I137TN	9451
MS-1113	B145	TS-216	W111	282set_i1677a	9454
MS-1114	B146	TS-217	W113	282set_I205	9512
MS-1115	B147	TS-218	W114	282set_I29	9519
MS-1116	B148	TS-219	W115	282set_IA2132Goodman-Buckler	9521
MS-1117	B149	TS-21	W116	282set_Ia5125	9536
MS-1118	B150	TS-220	W117	282set_IDS28	9544
MS-1119	B151	TS-221	W118	282set_IDS69	9548
MS-112	B152	TS-222	W119	282set_IDS91	9549
MS-1120	B153	TS-223	W120	282set_Il101	9582
MS-1121	B154	TS-224	W122	282set_Il14H	9583
MS-1122	B155	TS-225	W124	282set_ILLHy	9585
MS-1123	B156	TS-226	W126	282set_K148	9586
MS-1124	B158	TS-227	W127	282set_K4	9588
MS-1125	B159	TS-228	W128	282set_K55	9596
MS-1126	B160	TS-229	W129	282set_K64	9612
MS-1127	B161	TS-22	W12	282set_Ki11	9613
MS-1128	B162	TS-230	W130	282set_Ki14	9622
MS-1129	B163	TS-231	W131	282set_Ki2021	9632
MS-113	B164	TS-232	W132	282set_Ki21	9636
MS-1130	B165	TS-233	W133	282set_KI3	9644
MS-1131	B166	TS-234	W135	282set_Ki43	9659
MS-1132	B167	TS-235	W136	282set_Ki44	9664
MS-1133	B168	TS-236	W137	282set_Ky21	9676
MS-1134	B169	TS-237	W139	282set_KY226	9678
MS-1135	B170	TS-238	W13	282set_KY228	9680
MS-1136	B171	TS-239	W141	282set_L317	9687
MS-1137	B173	TS-23	W142	282set_L578	9692
MS-1138	B176	TS-240	W143	282set_M14	9695
MS-1139	B179	TS-241	W145	282set_M162W	9696
MS-114	B180	TS-242	W146	282set_M37W	9698
MS-1140	B182	TS-243	W149	282set_MEF156-55-2	9699
MS-1141	B183	TS-244	W14	282set_Mo17	9701
MS-1142	B184	TS-245	W150	282set_Mo18W	9718
MS-1143	B185	TS-246	W151	282set_MO1W	9720
MS-1144	B187	TS-247	W152	282set_Mo24W	9722
MS-1145	B188	TS-248	W153	282set_Mo44	9723
MS-1146	B189	TS-249	W154	282set_Mo45	9729
MS-1147	B190	TS-24	W155	282set_Mo46	9730
MS-1148	B191	TS-250	W156	282set_Mo47	9733
MS-1149	B192	TS-251	W157	282set_MoG	9735
MS-115	B193	TS-252	W158	282set_Mp339	9745
MS-1150	B194	TS-253	W159	282set_MS1334	9768
MS-1151	B195	TS-254	W15	282set_MS153	9769
MS-1152	B196	TS-255	W160	282set_Ms71	9776
MS-1153	B197	TS-256	W161	282set_Mt42	9780
MS-1154	B198	TS-257	W162	282set_N192	9785
MS-1155	B199	TS-258	W163	282set_N28Ht	9787
MS-1156	B201	TS-259	W164	282set_N6	9798
MS-1157	B202	TS-25	W165	282set_N7A	9811
MS-1158	B203	TS-260	W166	282set_NC222	9814
MS-1159	B204	TS-261	W167	282set_NC230	9819
MS-116	B205	TS-262	W168	282set_NC232	9822
MS-1160	B207	TS-263	W169	282set_NC236	9825
MS-1161	B208	TS-264	W16	282set_NC238	9827
MS-1162	B210	TS-265	W170	282set_NC250	9828
MS-1163	B212	TS-266	W171	282set_NC258	9831
MS-1164	B213	TS-267	W172	282set_NC260	9832
MS-1165	B214	TS-268	W173	282set_NC262	9840
MS-1166	B215	TS-269	W174	282set_NC264	9847
MS-1167	B216	TS-26	W175	282set_NC290A	9849
MS-1168	B217	TS-270	W176	282set_NC294	9854
MS-1169	B218	TS-271	W177	282set_NC296A	9860
MS-117	B219	TS-272	W178	282set_NC296	9874
MS-1170	B221	TS-273	W179	282set_NC298	9875
MS-1171	B222	TS-274	W17	282set_NC300	9878
MS-1172	B224	TS-275	W180	282set_NC302	9879
MS-1173	B225	TS-276	W181	282set_NC304	9880
MS-1174	B226	TS-277	W182	282set_NC306	9885
MS-1175	B227	TS-278	W185	282set_NC310	9891
MS-1176	B228	TS-27	W187	282set_NC314	9895
MS-1177	B229	TS-280	W189	282set_NC318	9899
MS-1178	B230	TS-281	W18	282set_NC320	9901
MS-1179	B231	TS-282	W190	282set_NC324	9902
MS-118	B232	TS-283	W191	282set_NC326	9908
MS-1180	B233	TS-284	W192	282set_NC328	9914
MS-1181	B234	TS-285	W193	282set_NC336	9920
MS-1182	B235	TS-286	W194	282set_NC338	9925
MS-1183	B236	TS-287	W195	282set_NC33	9929
MS-1184	B238	TS-288	W196	282set_NC340	9937
MS-119	B239	TS-289	W197	282set_NC342	10023
MS-12	B240	TS-28	W198	282set_NC344	14312
MS-120	B242	TS-290	W199	282set_NC346	14313
MS-121	B243	TS-291	W19	282set_NC348	14318
MS-122	B244	TS-292	W200	282set_NC350	15591
MS-123	B245	TS-293	W201	282set_NC352	19949
MS-124	B246	TS-294	W202	282set_NC354	19951
MS-125	B247	TS-295	W203	282set_NC356
MS-126	B248	TS-296	W204	282set_NC358
MS-127	B249	TS-297	W205	282set_NC360
MS-128	B250	TS-298	W206	282set_NC362
MS-129	B252	TS-299	W208	282set_NC364
MS-13	B253	TS-29	W209	282set_NC366
MS-130	B254	TS-2	W20	282set_NC368
MS-131	B255	TS-300	W210	282set_ND246
MS-132	B258	TS-301	W211	282set_Oh40B
MS-133	B259	TS-302	W213	282set_Oh43E
MS-134	B260	TS-303	W214	282set_Oh43
MS-135	B261	TS-304	W215	282set_Oh603
MS-136	B263	TS-305	W216	282set_OH7B
MS-137	B265	TS-306	W217	282set_Os420
MS-138	B266	TS-307	W218	282set_P39Goodman-Buckler
MS-139	B267	TS-308	W219	282set_Pa762
MS-14	B268	TS-309	W220	282set_Pa875
MS-140	B269	TS-30	W221	282set_Pa880
MS-141	CX100	TS-310	W222	282set_Pa91
MS-142	CX101	TS-311	W223	282set_R109B
MS-143	CX102	TS-312	W224	282set_R168
MS-144	CX103	TS-313	W225	282set_R177
MS-145	CX104	TS-314	W226	282set_R229
MS-146	CX106	TS-315	W227	282set_R4
MS-147	CX107	TS-316	W228	282set_SA24
MS-148	CX108	TS-317	W229	282set_SC213R
MS-149	CX109	TS-318	W22	282set_SC357
MS-15	CX10	TS-319	W230	282set_SC55
MS-150	CX112	TS-31	W231	282set_SD40
MS-151	CX11	TS-320	W232	282set_SD44
MS-152	CX120	TS-321	W233	282set_Sg1533
MS-153	CX121	TS-323	W234	282set_Sg18
MS-154	CX122	TS-324	W235	282set_T232
MS-155	CX124	TS-325	W236	282set_T234
MS-156	CX125	TS-326	W237	282set_T8
MS-157	CX126	TS-327	W239	282set_Tx303
MS-158	CX128	TS-328	W240	282set_Tx601
MS-159	CX129	TS-329	W241	282set_Tzi10
MS-16	CX12	TS-32	W242	282set_Tzi11
MS-160	CX13	TS-330	W243	282set_Tzi16
MS-161	CX140	TS-331	W244	282set_Tzi18
MS-162	CX141	TS-332	W245	282set_Tzi25
MS-163	CX142	TS-333	W246	282set_Tzi8
MS-164	CX143	TS-334	W247	282set_Tzi9
MS-165	CX144	TS-335	W248	282set_U267Y
MS-166	CX145	TS-336	W249	282set_VA102
MS-167	CX146	TS-337	W24	282set_Va14
MS-168	CX147	TS-338	W250	282set_Va17
MS-169	CX148	TS-339	W251	282set_Va22
MS-17	CX149	TS-33	W252	282set_Va26
MS-170	CX14	TS-340	W253	282set_Va35
MS-171	CX151	TS-341	W254	282set_Va59
MS-172	CX152	TS-342	W255	282set_Va85
MS-173	CX153	TS-343	W256	282set_Va99
MS-174	CX154	TS-344	W257	282set_VaW6
MS-175	CX155	TS-345	W258	282set_W117Ht
MS-176	CX156	TS-346	W259	282set_W153R
MS-177	CX157	TS-347	W25	282set_W182B
MS-178	CX158	TS-348	W260	282set_W22
MS-179	CX15	TS-349	W261	282set_W64A
MS-18	CX160	TS-34	W262	282set_WD
MS-180	CX161	TS-350	W263	282set_Wf9
MS-181	CX162	TS-351	W264	282set_Yu796
MS-182	CX165	TS-352	W265
MS-183	CX16	TS-353	W266
MS-184	CX17	TS-354	W267
MS-185	CX182	TS-355	W268
MS-186	CX18	TS-356	W269
MS-187	CX19	TS-357	W270
MS-188	CX205	TS-358	W271
MS-189	CX206	TS-359	W272
MS-19	CX207	TS-35	W274
MS-190	CX20	TS-360	W275
MS-191	CX210	TS-361	W276
MS-192	CX211	TS-362	W277
MS-193	CX212	TS-363	W278
MS-194	CX213	TS-364	W279
MS-195	CX214	TS-365	W27
MS-196	CX218	TS-366	W280
MS-197	CX219	TS-367	W281
MS-198	CX21	TS-368	W282
MS-199	CX220	TS-369	W283
MS-2	CX221	TS-36	W284
MS-20	CX225	TS-370	W285
MS-200	CX226	TS-371	W286
MS-201	CX227	TS-372	W287
MS-202	CX22	TS-373	W288
MS-203	CX230	TS-374	W289
MS-204	CX231	TS-375	W28
MS-205	CX232	TS-376	W290
MS-206	CX233	TS-377	W291
MS-207	CX234	TS-378	W292
MS-208	CX235	TS-379	W293
MS-209	CX236	TS-37	W294
MS-21	CX237	TS-380	W295
MS-210	CX238	TS-384	W296
MS-211	CX23	TS-385	W297
MS-212	CX240	TS-386	W298
MS-213	CX241	TS-387	W29
MS-214	CX242	TS-388	W300
MS-215	CX243	TS-389	W301
MS-216	CX247	TS-38	W302
MS-217	CX249	TS-391	W303
MS-218	CX24	TS-392	W304
MS-219	CX250	TS-394	W305
MS-22	CX251	TS-395	W306
MS-220	CX25	TS-396	W307
MS-221	CX262	TS-39	W308
MS-222	CX263	TS-3	W309
MS-223	CX265	TS-400	W310
MS-224	CX266	TS-401	W311
MS-225	CX267	TS-402	W312
MS-226	CX268	TS-403	W313
MS-227	CX269	TS-404	W314
MS-228	CX26	TS-405	W315
MS-229	CX270	TS-406	W316
MS-23	CX273	TS-407	W317
MS-230	CX274	TS-408	W318
MS-231	CX275	TS-409	W319
MS-232	CX277	TS-40	W31
MS-233	CX278	TS-410	W320
MS-234	CX27	TS-411	W321
MS-235	CX280	TS-412	W322
MS-236	CX281	TS-413	W323
MS-237	CX282	TS-414	W324
MS-238	CX284	TS-415	W325
MS-239	CX285	TS-416	W326
MS-24	CX286	TS-417	W327
MS-240	CX287	TS-418	W329
MS-241	CX288	TS-419	W32
MS-242	CX28	TS-41	W330
MS-243	CX290	TS-420	W34
MS-244	CX291	TS-421	W35
MS-245	CX296	TS-422	W36
MS-246	CX29	TS-423	W38
MS-247	CX303	TS-424	W40
MS-248	CX304	TS-425	W42
MS-249	CX305	TS-426	W43
MS-25	CX307	TS-427	W44
MS-250	CX30	TS-428	W45
MS-251	CX313	TS-429	W46
MS-252	CX314	TS-42	W47
MS-253	CX315	TS-430	W48
MS-254	CX316	TS-431	W49
MS-255	CX317	TS-432	W4
MS-256	CX318	TS-433	W50
MS-257	CX319	TS-434	W51
MS-258	CX31	TS-435	W53
MS-259	CX328	TS-436	W54
MS-26	CX329	TS-437	W55
MS-260	CX32	TS-438	W56
MS-261	CX330	TS-439	W57
MS-262	CX33	TS-43	W58
MS-263	CX34	TS-440	W59
MS-264	CX350	TS-441	W60
MS-265	CX351	TS-44	W61
MS-266	CX353	TS-450	W62
MS-267	CX354	TS-45	W63
MS-268	CX355	TS-46	W65
MS-269	CX356	TS-47	W66
MS-27	CX357	TS-48	W67
MS-270	CX358	TS-49	W68
MS-271	CX359	TS-4	W69
MS-272	CX35	TS-501	W6
MS-273	CX360	TS-502	W70
MS-274	CX361	TS-503	W71
MS-275	CX362	TS-504	W72
MS-276	CX363	TS-505	W74
MS-277	CX364	TS-506	W75
MS-278	CX365	TS-507	W76
MS-279	CX366	TS-508	W77
MS-28	CX367	TS-509	W78
MS-280	CX368	TS-50	W79
MS-281	CX369	TS-510	W7
MS-282	CX371	TS-511	W80
MS-283	CX372	TS-512	W81
MS-284	CX373	TS-513	W82
MS-285	CX374	TS-514	W85
MS-286	CX375	TS-515	W86
MS-287	CX376	TS-516	W88
MS-288	CX377	TS-517	W89
MS-289	CX378	TS-518	W8
MS-29	CX379	TS-519	W90
MS-290	CX37	TS-51	W91
MS-291	CX380	TS-520	W92
MS-292	CX381	TS-521	W93
MS-293	CX382	TS-522	W94
MS-294	CX383	TS-523	W95
MS-295	CX384	TS-524	W96
MS-296	CX385	TS-525	W97
MS-297	CX386	TS-526	W99
MS-298	CX387	TS-527	W9
MS-299	CX389	TS-528
MS-3	CX390	TS-529
MS-30	CX391	TS-52
MS-300	CX392	TS-530
MS-301	CX393	TS-531
MS-302	CX394	TS-532
MS-303	CX395	TS-533
MS-304	CX396	TS-534
MS-305	CX397	TS-535
MS-306	CX399	TS-536
MS-307	CX3	TS-537
MS-308	CX400	TS-538
MS-309	CX401	TS-539
MS-31	CX402	TS-53
MS-310	CX420	TS-540
MS-311	CX421	TS-541
MS-312	CX422	TS-542
MS-313	CX423	TS-543
MS-314	CX425	TS-544
MS-315	CX426	TS-545
MS-316	CX427	TS-546
MS-317	CX428	TS-547
MS-318	CX429	TS-548
MS-319	CX42	TS-549
MS-32	CX431	TS-54
MS-320	CX43	TS-550
MS-321	CX44	TS-551
MS-322	CX45	TS-552
MS-323	CX46	TS-553
MS-324	CX47	TS-554
MS-325	CX48	TS-555
MS-326	CX49	TS-556
MS-327	CX4	TS-557
MS-328	CX50	TS-558
MS-329	CX51	TS-559
MS-33	CX534	TS-55
MS-330	CX53	TS-560
MS-331	CX542	TS-561
MS-332	CX548	TS-562
MS-333	CX54	TS-563
MS-334	CX55	TS-564
MS-335	CX561	TS-565
MS-336	CX56	TS-566
MS-337	CX578	TS-567
MS-338	CX579	TS-568
MS-339	CX57	TS-569
MS-34	CX58	TS-56
MS-340	CX59	TS-570
MS-341	CX5	TS-571
MS-342	CX60	TS-572
MS-343	CX61	TS-573
MS-344	CX63	TS-574
MS-345	CX65	TS-575
MS-346	CX66	TS-576
MS-347	CX67	TS-577
MS-348	CX68	TS-578
MS-349	CX69	TS-579
MS-35	CX6	TS-57
MS-350	CX70	TS-580
MS-351	CX71	TS-581
MS-352	CX72	TS-582
MS-353	CX73	TS-583
MS-354	CX74	TS-584
MS-355	CX75	TS-585
MS-356	CX76	TS-586
MS-357	CX77	TS-587
MS-358	CX78	TS-588
MS-359	CX79	TS-589
MS-36	CX80	TS-58
MS-360	CX82	TS-590
MS-361	CX83	TS-591
MS-362	CX84	TS-592
MS-363	CX85	TS-593
MS-364	CX86	TS-594
MS-365	CX87	TS-595
MS-366	CX88	TS-596
MS-367	CX89	TS-597
MS-368	CX90	TS-598
MS-369	CX91	TS-599
MS-37	CX92	TS-59
MS-370	CX93	TS-5
MS-371	CX94	TS-60
MS-372	CX96	TS-61
MS-373	CX97	TS-62
MS-374	CX99	TS-63
MS-375	CX9	TS-64
MS-376	IRIS_313-10000	TS-65
MS-377	IRIS_313-10001	TS-66
MS-378	IRIS_313-10002	TS-67
MS-379	IRIS_313-10007	TS-68
MS-38	IRIS_313-10010	TS-69
MS-380	IRIS_313-10014	TS-6
MS-381	IRIS_313-10016	TS-70
MS-382	IRIS_313-10020	TS-71
MS-383	IRIS_313-10025	TS-72
MS-384	IRIS_313-10026	TS-73
MS-385	IRIS_313-10030	TS-74
MS-386	IRIS_313-10032	TS-75
MS-387	IRIS_313-10034	TS-76
MS-388	IRIS_313-10035	TS-77
MS-389	IRIS_313-10040	TS-78
MS-39	IRIS_313-10041	TS-79
MS-390	IRIS_313-10046	TS-7
MS-391	IRIS_313-10047	TS-80
MS-392	IRIS_313-10048	TS-81
MS-393	IRIS_313-10050	TS-82
MS-394	IRIS_313-10051	TS-83
MS-395	IRIS_313-10054	TS-84
MS-396	IRIS_313-10056	TS-85
MS-397	IRIS_313-10057	TS-86
MS-398	IRIS_313-10059	TS-87
MS-399	IRIS_313-10061	TS-88
MS-4	IRIS_313-10062	TS-89
MS-40	IRIS_313-10065	TS-8
MS-400	IRIS_313-10067	TS-90
MS-401	IRIS_313-10071	TS-91
MS-402	IRIS_313-10073	TS-92
MS-403	IRIS_313-10075	TS-93
MS-404	IRIS_313-10076	TS-94
MS-405	IRIS_313-10077	TS-95
MS-406	IRIS_313-10078	TS-96
MS-407	IRIS_313-10079	TS-97
MS-408	IRIS_313-10080	TS-98
MS-409	IRIS_313-10082	TS-99
MS-41	IRIS_313-10083	TS-9
MS-410	IRIS_313-10084
MS-411	IRIS_313-10089
MS-412	IRIS_313-10092
MS-413	IRIS_313-10093
MS-414	IRIS_313-10094
MS-415	IRIS_313-10096
MS-416	IRIS_313-10097
MS-417	IRIS_313-10099
MS-418	IRIS_313-10134
MS-419	IRIS_313-10234
MS-42	IRIS_313-10441
MS-420	IRIS_313-10444
MS-421	IRIS_313-10459
MS-422	IRIS_313-10484
MS-423	IRIS_313-10522
MS-424	IRIS_313-10523
MS-425	IRIS_313-10531
MS-426	IRIS_313-10562
MS-427	IRIS_313-10594
MS-428	IRIS_313-10605
MS-429	IRIS_313-10614
MS-43	IRIS_313-10654
MS-430	IRIS_313-10703
MS-431	IRIS_313-10705
MS-432	IRIS_313-10739
MS-433	IRIS_313-10767
MS-434	IRIS_313-10778
MS-435	IRIS_313-10782
MS-436	IRIS_313-10787
MS-437	IRIS_313-10814
MS-438	IRIS_313-10816
MS-439	IRIS_313-10819
MS-44	IRIS_313-10820
MS-440	IRIS_313-10825
MS-441	IRIS_313-10841
MS-442	IRIS_313-10842
MS-443	IRIS_313-10850
MS-444	IRIS_313-10851
MS-445	IRIS_313-10856
MS-446	IRIS_313-10872
MS-447	IRIS_313-10873
MS-448	IRIS_313-10894
MS-449	IRIS_313-10895
MS-45	IRIS_313-10902
MS-450	IRIS_313-10912
MS-451	IRIS_313-10915
MS-452	IRIS_313-10927
MS-453	IRIS_313-10948
MS-454	IRIS_313-10962
MS-455	IRIS_313-10980
MS-456	IRIS_313-11008
MS-457	IRIS_313-11015
MS-458	IRIS_313-11030
MS-459	IRIS_313-11031
MS-46	IRIS_313-11033
MS-460	IRIS_313-11043
MS-461	IRIS_313-11047
MS-462	IRIS_313-11048
MS-463	IRIS_313-11052
MS-464	IRIS_313-11055
MS-465	IRIS_313-11079
MS-466	IRIS_313-11092
MS-467	IRIS_313-11094
MS-468	IRIS_313-11095
MS-469	IRIS_313-11098
MS-47	IRIS_313-11099
MS-470	IRIS_313-11102
MS-471	IRIS_313-11124
MS-472	IRIS_313-11128
MS-473	IRIS_313-11132
MS-474	IRIS_313-11176
MS-475	IRIS_313-11194
MS-476	IRIS_313-11223
MS-477	IRIS_313-11239
MS-478	IRIS_313-11242
MS-479	IRIS_313-11257
MS-48	IRIS_313-11260
MS-480	IRIS_313-11261
MS-481	IRIS_313-11269
MS-482	IRIS_313-11270
MS-483	IRIS_313-11274
MS-484	IRIS_313-11279
MS-485	IRIS_313-11285
MS-486	IRIS_313-11290
MS-487	IRIS_313-11299
MS-488	IRIS_313-11302
MS-489	IRIS_313-11329
MS-49	IRIS_313-11342
MS-490	IRIS_313-11365
MS-491	IRIS_313-11377
MS-492	IRIS_313-11380
MS-493	IRIS_313-11405
MS-494	IRIS_313-11425
MS-495	IRIS_313-11461
MS-496	IRIS_313-11486
MS-497	IRIS_313-11491
MS-498	IRIS_313-11535
MS-499	IRIS_313-11582
MS-5	IRIS_313-11598
MS-50	IRIS_313-11603
MS-500	IRIS_313-11628
MS-501	IRIS_313-11657
MS-502	IRIS_313-11666
MS-503	IRIS_313-11669
MS-504	IRIS_313-11707
MS-505	IRIS_313-11722
MS-506	IRIS_313-11736
MS-507	IRIS_313-11737
MS-508	IRIS_313-11740
MS-509	IRIS_313-11757
MS-51	IRIS_313-11760
MS-510	IRIS_313-11791
MS-511	IRIS_313-11801
MS-512	IRIS_313-11802
MS-513	IRIS_313-11817
MS-514	IRIS_313-11825
MS-515	IRIS_313-11835
MS-516	IRIS_313-11848
MS-517	IRIS_313-11859
MS-518	IRIS_313-11881
MS-519	IRIS_313-11886
MS-52	IRIS_313-11887
MS-520	IRIS_313-11894
MS-521	IRIS_313-11902
MS-522	IRIS_313-11903
MS-523	IRIS_313-11918
MS-524	IRIS_313-11927
MS-525	IRIS_313-11929
MS-526	IRIS_313-11945
MS-527	IRIS_313-11953
MS-528	IRIS_313-11956
MS-529	IRIS_313-11958
MS-53	IRIS_313-12009
MS-530	IRIS_313-12030
MS-531	IRIS_313-12036
MS-532	IRIS_313-12094
MS-533	IRIS_313-12097
MS-534	IRIS_313-12146
MS-535	IRIS_313-12262
MS-536	IRIS_313-12324
MS-537	IRIS_313-7736
MS-538	IRIS_313-7912
MS-539	IRIS_313-8027
MS-54	IRIS_313-8032
MS-540	IRIS_313-8127
MS-541	IRIS_313-8137
MS-542	IRIS_313-8173
MS-543	IRIS_313-8200
MS-544	IRIS_313-8302
MS-545	IRIS_313-8323
MS-546	IRIS_313-8697
MS-547	IRIS_313-8872
MS-548	IRIS_313-8911
MS-549	IRIS_313-8922
MS-55	IRIS_313-8935
MS-550	IRIS_313-8967
MS-551	IRIS_313-9062
MS-552	IRIS_313-9067
MS-553	IRIS_313-9120
MS-554	IRIS_313-9160
MS-555	IRIS_313-9190
MS-556	IRIS_313-9198
MS-557	IRIS_313-9242
MS-558	IRIS_313-9351
MS-559	IRIS_313-9392
MS-56	IRIS_313-9404
MS-560	IRIS_313-9445
MS-561	IRIS_313-9449
MS-562	IRIS_313-9626
MS-563	IRIS_313-9648
MS-564	IRIS_313-9697
MS-565	IRIS_313-9778
MS-566	IRIS_313-9783
MS-567	IRIS_313-9789
MS-568	IRIS_313-9790
MS-569	IRIS_313-9791
MS-57	IRIS_313-9811
MS-570	IRIS_313-9825
MS-571	IRIS_313-9831
MS-572	IRIS_313-9890
MS-573	IRIS_313-9969
MS-574
MS-575
MS-576
MS-577
MS-578
MS-579
MS-58
MS-580
MS-581
MS-582
MS-583
MS-584
MS-585
MS-586
MS-587
MS-588
MS-589
MS-59
MS-590
MS-591
MS-592
MS-593
MS-594
MS-595
MS-596
MS-597
MS-598
MS-599
MS-6
MS-60
MS-600
MS-601
MS-602
MS-603
MS-604
MS-605
MS-606
MS-607
MS-608
MS-609
MS-61
MS-610
MS-611
MS-612
MS-613
MS-614
MS-615
MS-616
MS-617
MS-618
MS-619
MS-62
MS-620
MS-621
MS-622
MS-623
MS-624
MS-625
MS-626
MS-627
MS-628
MS-629
MS-63
MS-630
MS-631
MS-632
MS-633
MS-634
MS-635
MS-636
MS-637
MS-638
MS-639
MS-64
MS-640
MS-641
MS-642
MS-643
MS-644
MS-645
MS-646
MS-647
MS-648
MS-649
MS-65
MS-650
MS-651
MS-652
MS-653
MS-654
MS-655
MS-656
MS-657
MS-658
MS-659
MS-66
MS-660
MS-661
MS-662
MS-663
MS-664
MS-665
MS-666
MS-667
MS-668
MS-669
MS-67
MS-670
MS-671
MS-672
MS-673
MS-674
MS-675
MS-676
MS-677
MS-678
MS-679
MS-68
MS-680
MS-681
MS-682
MS-683
MS-684
MS-685
MS-686
MS-687
MS-688
MS-689
MS-69
MS-690
MS-691
MS-692
MS-693
MS-694
MS-695
MS-696
MS-697
MS-698
MS-699
MS-7
MS-70
MS-700
MS-701
MS-702
MS-703
MS-704
MS-705
MS-706
MS-707
MS-708
MS-709
MS-71
MS-710
MS-711
MS-712
MS-713
MS-714
MS-715
MS-716
MS-717
MS-718
MS-719
MS-72
MS-720
MS-721
MS-722
MS-723
MS-724
MS-725
MS-726
MS-727
MS-728
MS-729
MS-73
MS-730
MS-731
MS-732
MS-733
MS-734
MS-735
MS-736
MS-737
MS-738
MS-739
MS-74
MS-740
MS-741
MS-742
MS-743
MS-744
MS-745
MS-746
MS-747
MS-748
MS-749
MS-75
MS-750
MS-751
MS-752
MS-753
MS-754
MS-755
MS-756
MS-757
MS-758
MS-759
MS-76
MS-760
MS-761
MS-762
MS-763
MS-764
MS-765
MS-766
MS-767
MS-768
MS-769
MS-77
MS-770
MS-771
MS-772
MS-773
MS-774
MS-775
MS-776
MS-777
MS-778
MS-779
MS-78
MS-780
MS-781
MS-782
MS-783
MS-784
MS-785
MS-786
MS-787
MS-788
MS-789
MS-79
MS-790
MS-791
MS-792
MS-793
MS-794
MS-795
MS-796
MS-797
MS-798
MS-799
MS-8
MS-80
MS-800
MS-801
MS-802
MS-803
MS-804
MS-805
MS-806
MS-807
MS-808
MS-809
MS-81
MS-810
MS-811
MS-812
MS-813
MS-814
MS-815
MS-816
MS-817
MS-818
MS-819
MS-82
MS-820
MS-821
MS-822
MS-823
MS-824
MS-825
MS-826
MS-827
MS-828
MS-829
MS-83
MS-830
MS-831
MS-832
MS-833
MS-834
MS-835
MS-836
MS-837
MS-838
MS-839
MS-84
MS-840
MS-841
MS-842
MS-843
MS-844
MS-845
MS-846
MS-847
MS-848
MS-849
MS-85
MS-850
MS-851
MS-852
MS-853
MS-854
MS-855
MS-856
MS-857
MS-858
MS-859
MS-86
MS-860
MS-861
MS-862
MS-863
MS-864
MS-865
MS-866
MS-867
MS-868
MS-869
MS-87
MS-870
MS-871
MS-872
MS-873
MS-874
MS-875
MS-876
MS-877
MS-878
MS-879
MS-88
MS-880
MS-881
MS-882
MS-883
MS-884
MS-885
MS-886
MS-887
MS-888
MS-889
MS-89
MS-890
MS-891
MS-892
MS-893
MS-894
MS-895
MS-896
MS-897
MS-898
MS-899
MS-9
MS-90
MS-900
MS-901
MS-902
MS-903
MS-904
MS-905
MS-906
MS-907
MS-908
MS-909
MS-91
MS-910
MS-911
MS-912
MS-913
MS-914
MS-915
MS-916
MS-917
MS-918
MS-919
MS-92
MS-920
MS-921
MS-922
MS-923
MS-924
MS-925
MS-926
MS-927
MS-928
MS-929
MS-93
MS-930
MS-931
MS-932
MS-933
MS-934
MS-935
MS-936
MS-937
MS-938
MS-939
MS-94
MS-940
MS-941
MS-942
MS-943
MS-944
MS-945
MS-946
MS-947
MS-948
MS-949
MS-95
MS-950
MS-951
MS-952
MS-953
MS-954
MS-955
MS-956
MS-957
MS-958
MS-959
MS-96
MS-960
MS-961
MS-962
MS-963
MS-964
MS-965
MS-966
MS-967
MS-968
MS-969
MS-97
MS-970
MS-971
MS-972
MS-973
MS-974
MS-975
MS-976
MS-977
MS-978
MS-979
MS-98
MS-980
MS-981
MS-982
MS-983
MS-984
MS-985
MS-986
MS-987
MS-988
MS-989
MS-99
MS-990
MS-991
MS-992
MS-993
MS-994
MS-995
MS-996
MS-997
MS-998
MS-999
