# Supplementary material for: Association Analysis Provides Insights into Plant Mitonuclear Interactions
Source: Mol Biol Evol. 2024 Feb 7;41(2):msae028. doi: 10.1093/molbev/msae028 (PMC10875325; doi:10.1093/molbev/msae028)
Supplement: msae028_Supplementary_Data [file msae028_supplementary_data.zip › Supplementary Table 3.xls]

## Sheet: Arobidopsis
GeneID	Functional Information
AT1G52140	unknown protein; BEST Arabidopsis thaliana protein match is: unknown protein (TAIR:AT3G16330); Has 114 Blast hits to 114 proteins in 15 species: Archae - 0; Bacteria - 0; Metazoa - 0; Fungi - 0; Plants - 114; Viruses - 0; Other Eukaryotes - 0 (source: NCBI BLink).
AT3G16330	unknown protein; BEST Arabidopsis thaliana protein match is: unknown protein (TAIR:AT1G52140); Has 109 Blast hits to 109 proteins in 16 species: Archae - 0; Bacteria - 0; Metazoa - 0; Fungi - 0; Plants - 109; Viruses - 0; Other Eukaryotes - 0 (source: NCBI BLink).
AT4G29110	unknown protein; FUNCTIONS IN: molecular_function unknown; INVOLVED IN: response to chitin; LOCATED IN: vacuole; BEST Arabidopsis thaliana protein match is: unknown protein (TAIR:AT1G52140); Has 109 Blast hits to 109 proteins in 16 species: Archae - 0; Bacteria - 0; Metazoa - 0; Fungi - 0; Plants - 109; Viruses - 0; Other Eukaryotes - 0 (source: NCBI BLink).
AT1G62978	unknown protein; Has 30201 Blast hits to 17322 proteins in 780 species: Archae - 12; Bacteria - 1396; Metazoa - 17338; Fungi - 3422; Plants - 5037; Viruses - 0; Other Eukaryotes - 2996 (source: NCBI BLink).
AT1G63000	nucleotide-rhamnose synthase/epimerase-reductase
AT1G62990	KNOTTED-like homeobox of Arabidopsis thaliana 7
AT1G04000	unknown protein; BEST Arabidopsis thaliana protein match is: unknown protein (TAIR:AT5G44060); Has 62 Blast hits to 62 proteins in 10 species: Archae - 0; Bacteria - 0; Metazoa - 0; Fungi - 0; Plants - 62; Viruses - 0; Other Eukaryotes - 0 (source: NCBI BLink).
AT5G44060	unknown protein; BEST Arabidopsis thaliana protein match is: unknown protein (TAIR:AT1G04000); Has 1807 Blast hits to 1807 proteins in 277 species: Archae - 0; Bacteria - 0; Metazoa - 736; Fungi - 347; Plants - 385; Viruses - 0; Other Eukaryotes - 339 (source: NCBI BLink).
AT5G44065	unknown protein; Has 30201 Blast hits to 17322 proteins in 780 species: Archae - 12; Bacteria - 1396; Metazoa - 17338; Fungi - 3422; Plants - 5037; Viruses - 0; Other Eukaryotes - 2996 (source: NCBI BLink).
AT5G44080	Basic-leucine zipper (bZIP) transcription factor family protein
AT5G44100	casein kinase I-like 7
AT1G10745	Maternally expressed gene (MEG) family protein
AT1G10750	Protein of Unknown Function (DUF239)
AT1G10760	Pyruvate phosphate dikinase, PEP/pyruvate binding domain
AT1G10800	unknown protein; FUNCTIONS IN: molecular_function unknown; INVOLVED IN: biological_process unknown; LOCATED IN: endomembrane system; EXPRESSED IN: inflorescence meristem, hypocotyl, root, flower; EXPRESSED DURING: petal differentiation and expansion stage; Has 23 Blast hits to 23 proteins in 9 species: Archae - 0; Bacteria - 0; Metazoa - 0; Fungi - 0; Plants - 22; Viruses - 0; Other Eukaryotes - …
AT1G10880	Core-2/I-branching beta-1,6-N-acetylglucosaminyltransferase family protein
AT1G10890	unknown protein; FUNCTIONS IN: molecular_function unknown; INVOLVED IN: biological_process unknown; LOCATED IN: chloroplast; EXPRESSED IN: petal, flower, leaf; EXPRESSED DURING: LP4 four leaves visible, 4 anthesis, petal differentiation and expansion stage; BEST Arabidopsis thaliana protein match is: unknown protein (TAIR:AT5G13340); Has 11769 Blast hits to 8435 proteins in 698 species: Archae - …
AT5G13340	unknown protein; FUNCTIONS IN: molecular_function unknown; INVOLVED IN: biological_process unknown; LOCATED IN: chloroplast; BEST Arabidopsis thaliana protein match is: unknown protein (TAIR:AT1G10890); Has 1807 Blast hits to 1807 proteins in 277 species: Archae - 0; Bacteria - 0; Metazoa - 736; Fungi - 347; Plants - 385; Viruses - 0; Other Eukaryotes - 339 (source: NCBI BLink).
AT1G10900	Phosphatidylinositol-4-phosphate 5-kinase family protein
AT1G10950	transmembrane nine 1
AT1G11190	bifunctional nuclease i
AT1G14600	Homeodomain-like superfamily protein
AT1G65320	Cystathionine beta-synthase (CBS) family protein
AT3G28918	unknown protein; LOCATED IN: endomembrane system; Has 30201 Blast hits to 17322 proteins in 780 species: Archae - 12; Bacteria - 1396; Metazoa - 17338; Fungi - 3422; Plants - 5037; Viruses - 0; Other Eukaryotes - 2996 (source: NCBI BLink).
AT3G30820	Arabidopsis retrotransposon ORF-1 protein
AT3G46420	Leucine-rich repeat protein kinase family protein
AT3G50500	SNF1-related protein kinase 2
AT1G43700	VIRE2-interacting protein 1
AT1G43710	Pyridoxal phosphate (PLP)-dependent transferases superfamily protein
AT1G43850	SEUSS transcriptional co-regulator
AT1G43860	sequence-specific DNA binding transcription factors
AT5G21430	Chaperone DnaJ-domain superfamily protein
AT5G21482	cytokinin oxidase 7
AT2G06040	CONTAINS InterPro DOMAIN/s: Leucine-rich repeat, cysteine-containing subtype (InterPro:IPR006553); BEST Arabidopsis thaliana protein match is: RNI-like superfamily protein (TAIR:AT5G21900); Has 5028 Blast hits to 2547 proteins in 240 species: Archae - 0; Bacteria - 125; Metazoa - 2326; Fungi - 765; Plants - 1373; Viruses - 0; Other Eukaryotes - 439 (source: NCBI BLink).
AT5G21900	RNI-like superfamily protein
AT3G25080	Protein of unknown function (DUF626)
AT3G27530	golgin candidate 6
AT3G27510	Cysteine/Histidine-rich C1 domain family protein
AT3G28070	nodulin MtN21 /EamA-like transporter family protein
AT3G28100	nodulin MtN21 /EamA-like transporter family protein
AT3G28080	nodulin MtN21 /EamA-like transporter family protein
AT4G00430	plasma membrane intrinsic protein 1;4
AT4G08040	1-aminocyclopropane-1-carboxylate synthase 11
AT4G08073	unknown protein; Has 30201 Blast hits to 17322 proteins in 780 species: Archae - 12; Bacteria - 1396; Metazoa - 17338; Fungi - 3422; Plants - 5037; Viruses - 0; Other Eukaryotes - 2996 (source: NCBI BLink).
AT4G08097	BEST Arabidopsis thaliana protein match is: myosin heavy chain-related (TAIR:AT3G30230); Has 30201 Blast hits to 17322 proteins in 780 species: Archae - 12; Bacteria - 1396; Metazoa - 17338; Fungi - 3422; Plants - 5037; Viruses - 0; Other Eukaryotes - 2996 (source: NCBI BLink).
AT4G32960	unknown protein; BEST Arabidopsis thaliana protein match is: unknown protein (TAIR:AT4G32970); Has 106 Blast hits to 106 proteins in 39 species: Archae - 0; Bacteria - 0; Metazoa - 62; Fungi - 0; Plants - 37; Viruses - 0; Other Eukaryotes - 7 (source: NCBI BLink).
AT4G32970	unknown protein; BEST Arabidopsis thaliana protein match is: unknown protein (TAIR:AT4G32960); Has 552 Blast hits to 489 proteins in 85 species: Archae - 4; Bacteria - 14; Metazoa - 187; Fungi - 12; Plants - 225; Viruses - 0; Other Eukaryotes - 110 (source: NCBI BLink).
AT5G38070	RING/FYVE/PHD zinc finger superfamily protein
AT5G38050	RNA polymerase II transcription elongation factor
AT5G38120	AMP-dependent synthetase and ligase family protein
AT5G38130	HXXXD-type acyl-transferase family protein
AT5G38150	Plant protein of unknown function (DUF827)
AT5G41908	unknown protein; LOCATED IN: endomembrane system; Has 30201 Blast hits to 17322 proteins in 780 species: Archae - 12; Bacteria - 1396; Metazoa - 17338; Fungi - 3422; Plants - 5037; Viruses - 0; Other Eukaryotes - 2996 (source: NCBI BLink).
AT2G43850	Integrin-linked protein kinase family
AT2G43870	Pectin lyase-like superfamily protein
AT2G43860	Pectin lyase-like superfamily protein
AT2G43920	S-adenosyl-L-methionine-dependent methyltransferases superfamily protein
AT3G46680	UDP-Glycosyltransferase superfamily protein
AT3G46666	unknown protein; FUNCTIONS IN: molecular_function unknown; INVOLVED IN: biological_process unknown; LOCATED IN: cellular_component unknown; Has 30201 Blast hits to 17322 proteins in 780 species: Archae - 12; Bacteria - 1396; Metazoa - 17338; Fungi - 3422; Plants - 5037; Viruses - 0; Other Eukaryotes - 2996 (source: NCBI BLink).
AT3G46670	UDP-glucosyl transferase 76E11
AT3G46690	UDP-Glycosyltransferase superfamily protein
AT4G12010	Disease resistance protein (TIR-NBS-LRR class) family
AT4G12020	protein kinase family protein
AT4G16750	Integrase-type DNA-binding superfamily protein
AT5G37280	RING/U-box superfamily protein
AT5G37310	Endomembrane protein 70 protein family
AT5G37320	Protein of unknown function (DUF674)
AT5G37320	Protein of unknown function (DUF674)
AT5G37340	ZPR1 zinc-finger domain protein
AT5G46700	Tetraspanin family protein
AT5G51780	basic helix-loop-helix (bHLH) DNA-binding superfamily protein
AT4G02550	unknown protein; BEST Arabidopsis thaliana protein match is: unknown protein (TAIR:AT4G02210); Has 350 Blast hits to 284 proteins in 18 species: Archae - 0; Bacteria - 0; Metazoa - 0; Fungi - 13; Plants - 331; Viruses - 0; Other Eukaryotes - 6 (source: NCBI BLink).
AT4G02550	unknown protein; BEST Arabidopsis thaliana protein match is: unknown protein (TAIR:AT4G02210); Has 35333 Blast hits to 34131 proteins in 2444 species: Archae - 798; Bacteria - 22429; Metazoa - 974; Fungi - 991; Plants - 531; Viruses - 0; Other Eukaryotes - 9610 (source: NCBI BLink).
AT4G02550	unknown protein; BEST Arabidopsis thaliana protein match is: unknown protein (TAIR:AT4G02210); Has 370 Blast hits to 300 proteins in 18 species: Archae - 0; Bacteria - 0; Metazoa - 0; Fungi - 10; Plants - 354; Viruses - 0; Other Eukaryotes - 6 (source: NCBI BLink).
AT4G02550	unknown protein; FUNCTIONS IN: molecular_function unknown; INVOLVED IN: biological_process unknown; LOCATED IN: cellular_component unknown; EXPRESSED IN: 18 plant structures; EXPRESSED DURING: 7 growth stages; BEST Arabidopsis thaliana protein match is: unknown protein (TAIR:AT4G02210).
AT4G04690	F-box and associated interaction domains-containing protein
AT4G12030	bile acid transporter 5
AT5G37250	RING/U-box superfamily protein
AT5G37270	RING/U-box superfamily protein
AT5G44540	Tapetum specific protein TAP35/TAP44

## Sheet: Cucumber
GeneID	Functional Information
Csa3G113340.1	GO:0005515 protein binding; GO:0008270 zinc ion binding	IPR001965 Zinc finger PHD-type; IPR011011 Zinc finger FYVE/PHD-type; IPR013083 Zinc finger RING/FYVE/PHD-type; IPR019786 Zinc finger PHD-type conserved site; IPR019787 Zinc finger PHD-finger; IPR021998 Protein of unknown function DUF3594
Csa3G126790.1	GO:0004857 enzyme inhibitor activity; GO:0005618 cell wall; GO:0030599 pectinesterase activity; GO:0042545 cell wall modification	IPR000070 Pectinesterase catalytic; IPR006501 Pectinesterase inhibitor; IPR011050 Pectin lyase fold/virulence factor; IPR012334 Pectin lyase fold; IPR018040 Pectinesterase active site
Csa3G416660.1	GO:0004497 monooxygenase activity; GO:0005506 iron ion binding; GO:0009055 electron carrier activity; GO:0020037 heme binding; GO:0055114 oxidation-reduction process	IPR001128 Cytochrome P450; IPR002401 Cytochrome P450 E-class group I; IPR017972 Cytochrome P450 conserved site
Csa3G417680.1	GO:0003723 RNA binding	IPR001890 RNA-binding CRM domain
Csa3G417690.1	GO:0003993 acid phosphatase activity; GO:0016787 hydrolase activity; GO:0046872 metal ion binding	IPR004843 Metallo-dependent phosphatase; IPR008963 Purple acid phosphatase-like N-terminal; IPR015914 Purple acid phosphatase N-terminal
Csa3G418720.1	GO:0016020 membrane	IPR005349 Uncharacterised protein family UPF0136 Transmembrane
Csa3G418780.1	GO:0000166 nucleotide binding; GO:0005524 ATP binding; GO:0006810 transport; GO:0016021 integral to membrane; GO:0016887 ATPase activity; GO:0017111 nucleoside-triphosphatase activity; GO:0042626 ATPase activity, coupled to transmembrane movement of substances; GO:0055085 transmembrane transport	IPR001140 ABC transporter transmembrane domain; IPR003439 ABC transporter-like; IPR003593 ATPase AAA+ type core; IPR011527 ABC transporter transmembrane domain type 1; IPR017871 ABC transporter conserved site; IPR017940 ABC transporter integral membrane type 1
Csa7G238400.1	IPR003676 Auxin responsive SAUR protein
Csa7G238410.1	IPR005612 CCAAT-binding factor; IPR011501 Nucleolar complex-associated
Csa7G238420.1	IPR000007 Tubby C-terminal; IPR007612 Protein of unknown function DUF567
Csa7G239060.1	GO:0006952 defense response	IPR008176 Gamma thionin
Csa7G252150.1	GO:0005643 nuclear pore; GO:0006606 protein import into nucleus	IPR012929 Tetratricopeptide MLP1/MLP2-like
Csa3G127060.1	GO:0030001 metal ion transport; GO:0046872 metal ion binding	IPR006121 Heavy metal transport/detoxification protein
Csa3G178550.1	GO:0003824 catalytic activity; GO:0004722 protein serine/threonine phosphatase activity; GO:0006470 protein dephosphorylation; GO:0008287 protein serine/threonine phosphatase complex	IPR000222 Protein phosphatase 2C manganese/magnesium aspartate binding site; IPR001932 Protein phosphatase 2C-like; IPR014045 Protein phosphatase 2C N-terminal; IPR015655 Protein phosphatase 2C
Csa3G178570.1	GO:0005634 nucleus; GO:0030528 transcription regulator activity; GO:0045449 regulation of transcription	IPR001092 Helix-loop-helix DNA-binding domain; IPR011598 Helix-loop-helix DNA-binding
Csa3G178580.1	GO:0005634 nucleus; GO:0030528 transcription regulator activity; GO:0045449 regulation of transcription	IPR001092 Helix-loop-helix DNA-binding domain; IPR011598 Helix-loop-helix DNA-binding
Csa3G179100.1	IPR011009 Protein kinase-like domain
Csa3G857580.1	GO:0005515 protein binding; GO:0008270 zinc ion binding; GO:0023034 intracellular signal transduction; GO:0047134 protein-disulfide reductase activity; GO:0055114 oxidation-reduction process	IPR001229 Mannose-binding lectin; IPR001965 Zinc finger PHD-type; IPR002219 Protein kinase C-like phorbol ester/diacylglycerol binding; IPR004146 DC1; IPR011424 C1-like
Csa3G127200.1	GO:0000166 nucleotide binding; GO:0005524 ATP binding; GO:0006810 transport; GO:0016021 integral to membrane; GO:0016887 ATPase activity; GO:0017111 nucleoside-triphosphatase activity; GO:0042626 ATPase activity, coupled to transmembrane movement of substances; GO:0055085 transmembrane transport	IPR001140 ABC transporter transmembrane domain; IPR003439 ABC transporter-like; IPR003593 ATPase AAA+ type core; IPR011527 ABC transporter transmembrane domain type 1; IPR017871 ABC transporter conserved site; IPR017940 ABC transporter integral membrane type 1
Csa3G135690.1	GO:0016491 oxidoreductase activity	IPR005123 Oxoglutarate/iron-dependent oxygenase
Csa3G180300.1	IPR004883 Lateral organ boundaries LOB
Csa3G180310.1	GO:0006855 drug transmembrane transport; GO:0015238 drug transmembrane transporter activity; GO:0015297 antiporter activity; GO:0016020 membrane; GO:0055085 transmembrane transport	IPR002528 Multi antimicrobial extrusion protein
Csa3G271350.1	IPR012511 S-adenosyl-l-methionine decarboxylase leader peptide
Csa1G515990.1	GO:0005515 protein binding; GO:0008270 zinc ion binding	IPR001841 Zinc finger RING-type; IPR013083 Zinc finger RING/FYVE/PHD-type; IPR018957 Zinc finger C3HC4 RING-type
Csa1G526820.1	GO:0005375 copper ion transmembrane transporter activity; GO:0006825 copper ion transport; GO:0016021 integral to membrane	IPR007274 Ctr copper transporter
Csa1G526830.1	GO:0005375 copper ion transmembrane transporter activity; GO:0006825 copper ion transport; GO:0016021 integral to membrane	IPR007274 Ctr copper transporter
Csa1G526835.1	GO:0005375 copper ion transmembrane transporter activity; GO:0006825 copper ion transport; GO:0016021 integral to membrane	IPR007274 Ctr copper transporter
Csa1G526840.1	GO:0008152 metabolic process; GO:0016758 transferase activity, transferring hexosyl groups	IPR002213 UDP-glucuronosyl/UDP-glucosyltransferase
Csa1G532360.1	IPR007972 Protein of unknown function DUF729
Csa1G533390.1	IPR013246 Sgf11 transcriptional regulation
Csa1G533710.1	GO:0005488 binding; GO:0005515 protein binding; GO:0008270 zinc ion binding	IPR001841 Zinc finger RING-type; IPR011989 Armadillo-like helical; IPR013083 Zinc finger RING/FYVE/PHD-type; IPR016024 Armadillo-type fold; IPR018957 Zinc finger C3HC4 RING-type
Csa1G534720.1	IPR002885 Pentatricopeptide repeat
Csa1G534730.1	GO:0005786 signal recognition particle, endoplasmic reticulum targeting; GO:0006614 SRP-dependent cotranslational protein targeting to membrane; GO:0008312 7S RNA binding; GO:0030942 endoplasmic reticulum signal peptide binding; GO:0045900 negative regulation of translational elongation; GO:0048500 signal recognition particle	IPR003210 Signal recognition particle SRP14 subunit; IPR009018 Signal recognition particle SRP9/SRP14 subunit
Csa1G536820.1	GO:0003677 DNA binding; GO:0005634 nucleus; GO:0006355 regulation of transcription, DNA-dependent; GO:0009725 response to hormone stimulus; GO:0045449 regulation of transcription; GO:0046983 protein dimerization activity	IPR003311 AUX/IAA protein; IPR003340 Transcriptional factor B3; IPR010525 Auxin response factor; IPR011525 Aux/IAA-ARF-dimerisation; IPR015300 Restriction endonuclease type II EcoRII N-terminal
Csa1G537320.1	GO:0004806 triglyceride lipase activity; GO:0006629 lipid metabolic process	IPR002921 Lipase class 3
Csa5G153030.1	GO:0004190 aspartic-type endopeptidase activity; GO:0016021 integral to membrane	IPR003137 Protease-associated domain PA; IPR006639 Peptidase A22 presenilin signal peptide; IPR007369 Peptidase A22B signal peptide peptidase
Csa5G160230.1	GO:0004553 hydrolase activity, hydrolyzing O-glycosyl compounds; GO:0004564 beta-fructofuranosidase activity; GO:0004575 sucrose alpha-glucosidase activity; GO:0005975 carbohydrate metabolic process	IPR001362 Glycoside hydrolase family 32; IPR008985 Concanavalin A-like lectin/glucanase; IPR013148 Glycosyl hydrolases family 32 N-terminal; IPR013189 Glycosyl hydrolase family 32 C-terminal; IPR018053 Glycoside hydrolase family 32 active site; IPR021792 Beta-fructofuranosidase; IPR023296 Glycosyl hydrolase family 43 five-bladed beta-propellor domain
Csa3G177380.1	GO:0019538 protein metabolic process	IPR004176 Clp N-terminal; IPR023150 Double Clp-N motif
Csa3G179110.1	GO:0005506 iron ion binding; GO:0016491 oxidoreductase activity; GO:0055114 oxidation-reduction process	IPR002283 Isopenicillin N synthase; IPR005123 Oxoglutarate/iron-dependent oxygenase
Csa3G736970.1	GO:0004601 peroxidase activity; GO:0006979 response to oxidative stress; GO:0020037 heme binding; GO:0055114 oxidation-reduction process	IPR000823 Plant peroxidase; IPR002016 Haem peroxidase plant/fungal/bacterial; IPR010255 Haem peroxidase
Csa3G176270.1	GO:0005488 binding	IPR002885 Pentatricopeptide repeat; IPR011990 Tetratricopeptide-like helical
Csa3G176280.1	GO:0005524 ATP binding; GO:0006139 nucleobase, nucleoside, nucleotide and nucleic acid metabolic process; GO:0016776 phosphotransferase activity, phosphate group as acceptor; GO:0019201 nucleotide kinase activity; GO:0019205 nucleobase, nucleoside, nucleotide kinase activity	IPR000850 Adenylate kinase; IPR006266 UMP-CMP kinase
Csa3G229430.1	GO:0005515 protein binding	IPR001611 Leucine-rich repeat; IPR013210 Leucine-rich repeat-containing N-terminal type 2
Csa3G231930.1	GO:0030001 metal ion transport; GO:0046872 metal ion binding	IPR006121 Heavy metal transport/detoxification protein
Csa3G462690.1	GO:0006886 intracellular protein transport	IPR001026 Epsin domain N-terminal; IPR002014 VHS; IPR008942 ENTH/VHS; IPR018205 VHS subgroup
Csa3G847215.1	GO:0003735 structural constituent of ribosome; GO:0005622 intracellular; GO:0005840 ribosome; GO:0006412 translation	IPR000271 Ribosomal protein L34; IPR020939 Ribosomal protein L34 conserved site
Csa6G382960.1	GO:0000166 nucleotide binding; GO:0003677 DNA binding; GO:0003689 DNA clamp loader activity; GO:0005524 ATP binding; GO:0005663 DNA replication factor C complex; GO:0006260 DNA replication; GO:0017111 nucleoside-triphosphatase activity	IPR003593 ATPase AAA+ type core; IPR003959 ATPase AAA-type core; IPR008921 DNA polymerase III clamp loader complex gamma/delta/delta subunit C-terminal; IPR013748 Replication factor C
Csa6G382970.1	GO:0003735 structural constituent of ribosome; GO:0005622 intracellular; GO:0005840 ribosome; GO:0006412 translation	IPR001047 Ribosomal protein S8e; IPR018283 Ribosomal protein S8e conserved site; IPR022309 Ribosomal protein S8e/ribosomal biogenesis NSA2
Csa6G382990.1	GO:0003777 microtubule motor activity; GO:0005524 ATP binding; GO:0007018 microtubule-based movement	IPR001752 Kinesin motor domain; IPR019821 Kinesin motor region conserved site
Csa6G383000.1	GO:0004190 aspartic-type endopeptidase activity; GO:0006508 proteolysis	IPR001461 Peptidase A1; IPR001969 Peptidase aspartic active site; IPR009007 Peptidase aspartic catalytic; IPR021109 Peptidase aspartic
Csa6G383010.1	GO:0004601 peroxidase activity; GO:0006979 response to oxidative stress; GO:0020037 heme binding; GO:0055114 oxidation-reduction process	IPR002016 Haem peroxidase plant/fungal/bacterial; IPR002207 Plant ascorbate peroxidase; IPR010255 Haem peroxidase; IPR019793 Peroxidases heam-ligand binding site
Csa6G383520.1	GO:0005783 endoplasmic reticulum; GO:0006662 glycerol ether metabolic process; GO:0009055 electron carrier activity; GO:0015035 protein disulfide oxidoreductase activity; GO:0016853 isomerase activity; GO:0045454 cell redox homeostasis	IPR005746 Thioredoxin; IPR005788 Disulphide isomerase; IPR005792 Protein disulphide isomerase; IPR012335 Thioredoxin fold; IPR012336 Thioredoxin-like fold; IPR013766 Thioredoxin domain; IPR017936 Thioredoxin-like; IPR017937 Thioredoxin conserved site
Csa6G383530.1	GO:0000156 two-component response regulator activity; GO:0000160 two-component signal transduction system (phosphorelay); GO:0006355 regulation of transcription, DNA-dependent	IPR001789 Signal transduction response regulator receiver domain; IPR011006 CheY-like superfamily
Csa7G051410.1	GO:0008152 metabolic process; GO:0016758 transferase activity, transferring hexosyl groups	IPR002213 UDP-glucuronosyl/UDP-glucosyltransferase
Csa7G051400.1	GO:0008152 metabolic process; GO:0016758 transferase activity, transferring hexosyl groups	IPR002213 UDP-glucuronosyl/UDP-glucosyltransferase
Csa7G051420.1	GO:0003677 DNA binding; GO:0005622 intracellular; GO:0043565 sequence-specific DNA binding	IPR003958 Transcription factor CBF/NF-Y/archaeal histone; IPR009072 Histone-fold
Csa7G051430.1	GO:0003924 GTPase activity; GO:0005525 GTP binding	IPR001401 Dynamin GTPase domain; IPR022812 Dynamin
Csa5G164660.1	GO:0005524 ATP binding; GO:0006298 mismatch repair; GO:0030983 mismatched DNA binding	IPR000432 DNA mismatch repair protein MutS C-terminal; IPR007696 DNA mismatch repair protein MutS core
Csa5G418270.1	GO:0004842 ubiquitin-protein ligase activity; GO:0005515 protein binding; GO:0005634 nucleus; GO:0006511 ubiquitin-dependent protein catabolic process; GO:0007275 multicellular organismal development; GO:0008270 zinc ion binding; GO:0016567 protein ubiquitination	IPR004162 Seven-in-absentia protein sina; IPR008974 TRAF-like; IPR013323 Seven In Absentia Homolog-type
Csa5G420280.1	GO:0005634 nucleus; GO:0030528 transcription regulator activity; GO:0045449 regulation of transcription	IPR001092 Helix-loop-helix DNA-binding domain; IPR011598 Helix-loop-helix DNA-binding
Csa5G440110.1	IPR002885 Pentatricopeptide repeat
Csa5G450150.1	IPR004253 Domain of unknown function DUF231 plant
Csa5G577980.1	IPR006553 Leucine-rich repeat cysteine-containing subtype
Csa5G587170.1	GO:0016787 hydrolase activity	IPR001279 Beta-lactamase-like; IPR011108 RNA-metabolising metallo-beta-lactamase; IPR021718 Pre-mRNA 3'-end-processing endonuclease polyadenylation factor C-term; IPR022712 Beta-Casp domain
Csa5G029450.1	IPR007493 Protein of unknown function DUF538
Csa5G150400.1	GO:0003824 catalytic activity; GO:0004553 hydrolase activity, hydrolyzing O-glycosyl compounds; GO:0005576 extracellular region; GO:0005975 carbohydrate metabolic process; GO:0030246 carbohydrate binding	IPR001701 Glycoside hydrolase family 9; IPR008928 Six-hairpin glycosidase-like; IPR012341 Six-hairpin glycosidase; IPR018221 Glycoside hydrolase family 9 active site; IPR019028 Carbohydrate binding domain CBM49
Csa5G169090.1	IPR007145 Microtubule-associated protein MAP65/ASE1-type
Csa5G289610.1	GO:0004844 uracil DNA N-glycosylase activity; GO:0006281 DNA repair; GO:0006284 base-excision repair; GO:0016799 hydrolase activity, hydrolyzing N-glycosyl compounds	IPR002043 Uracil-DNA glycosylase; IPR005122 Uracil-DNA glycosylase-like; IPR018085 Uracil-DNA glycosylase active site
Csa5G289620.1	GO:0005488 binding	IPR002885 Pentatricopeptide repeat; IPR011990 Tetratricopeptide-like helical
Csa5G292220.1	GO:0000166 nucleotide binding; GO:0005524 ATP binding; GO:0016020 membrane; GO:0016887 ATPase activity; GO:0017111 nucleoside-triphosphatase activity	IPR003439 ABC transporter-like; IPR003593 ATPase AAA+ type core; IPR013525 ABC-2 type transporter
Csa5G374720.1	GO:0003676 nucleic acid binding; GO:0003677 DNA binding; GO:0006355 regulation of transcription, DNA-dependent; GO:0008270 zinc ion binding	IPR001878 Zinc finger CCHC-type; IPR002059 Cold-shock protein DNA-binding; IPR011129 Cold shock protein; IPR012340 Nucleic acid-binding OB-fold; IPR013084 Zinc finger CCHC retroviral-type; IPR016027 Nucleic acid-binding OB-fold-like; IPR019844 Cold-shock conserved site
Csa5G440150.1	GO:0003993 acid phosphatase activity; GO:0016787 hydrolase activity; GO:0046872 metal ion binding	IPR004843 Metallo-dependent phosphatase; IPR008963 Purple acid phosphatase-like N-terminal; IPR015914 Purple acid phosphatase N-terminal
Csa5G471600.1	GO:0016021 integral to membrane	IPR004331 SPX N-terminal; IPR004342 EXS C-terminal
Csa5G590220.1	GO:0016747 transferase activity, transferring acyl groups other than amino-acyl groups	IPR003480 Transferase; IPR023213 Chloramphenicol acetyltransferase-like domain
Csa5G622620.1	GO:0000151 ubiquitin ligase complex; GO:0004842 ubiquitin-protein ligase activity; GO:0005488 binding; GO:0005515 protein binding; GO:0016567 protein ubiquitination	IPR000225 Armadillo; IPR003613 U box domain; IPR011989 Armadillo-like helical; IPR013083 Zinc finger RING/FYVE/PHD-type; IPR016024 Armadillo-type fold
Csa5G637160.1	GO:0003677 DNA binding; GO:0045449 regulation of transcription	IPR003441 No apical meristem (NAM) protein
Csa5G638330.1	GO:0004106 chorismate mutase activity; GO:0009073 aromatic amino acid family biosynthetic process; GO:0046417 chorismate metabolic process	IPR008238 Chorismate mutase AroQ class eukaryotic type; IPR020822 Chorismate mutase type II
Csa6G190460.1	GO:0000151 ubiquitin ligase complex; GO:0004672 protein kinase activity; GO:0004674 protein serine/threonine kinase activity; GO:0004842 ubiquitin-protein ligase activity; GO:0005515 protein binding; GO:0005524 ATP binding; GO:0006468 protein phosphorylation; GO:0016567 protein ubiquitination	IPR000719 Protein kinase catalytic domain; IPR001245 Serine-threonine/tyrosine-protein kinase; IPR002290 Serine/threonine-protein kinase domain; IPR003613 U box domain; IPR004172 L27; IPR008271 Serine/threonine-protein kinase active site; IPR011009 Protein kinase-like domain; IPR013083 Zinc finger RING/FYVE/PHD-type; IPR014729 Rossmann-like alpha/beta/alpha sandwich fold; IPR020635 Tyrosine-prote…
Csa4G000910.1	GO:0004871 signal transducer activity; GO:0005515 protein binding; GO:0009416 response to light stimulus	IPR000210 BTB/POZ-like; IPR004249 NPH3; IPR011333 BTB/POZ fold; IPR013069 BTB/POZ
Csa4G000940.1	GO:0005634 nucleus; GO:0008270 zinc ion binding	IPR000286 Histone deacetylase superfamily; IPR001607 Zinc finger UBP-type; IPR013083 Zinc finger RING/FYVE/PHD-type
Csa4G000930.2	GO:0003735 structural constituent of ribosome; GO:0005622 intracellular; GO:0005840 ribosome; GO:0006412 translation	IPR001209 Ribosomal protein S14
Csa4G000950.1	GO:0016972 thiol oxidase activity; GO:0055114 oxidation-reduction process	IPR006863 Erv1/Alr; IPR017905 ERV/ALR sulphydryl oxidase
Csa4G604520.1	GO:0005488 binding; GO:0005515 protein binding	IPR000210 BTB/POZ-like; IPR011333 BTB/POZ fold; IPR013069 BTB/POZ; IPR013089 Kelch-related; IPR016024 Armadillo-type fold
Csa4G606030.1	GO:0005525 GTP binding; GO:0005622 intracellular	IPR002917 GTP-binding protein HSR1-related; IPR004396 Conserved hypothetical protein CHP00092; IPR006073 GTP1/OBG; IPR012675 Beta-grasp fold ferredoxin-type; IPR012676 TGS-like; IPR013029 Domain of unknown function DUF933; IPR023192 TGS-like domain
Csa3G039340.1	GO:0003677 DNA binding; GO:0003899 DNA-directed RNA polymerase activity; GO:0005507 copper ion binding; GO:0006350 transcription; GO:0008131 primary amine oxidase activity; GO:0009308 amine metabolic process; GO:0048038 quinone binding; GO:0055114 oxidation-reduction process	IPR000722 RNA polymerase alpha subunit; IPR006592 RNA polymerase N-terminal; IPR007066 RNA polymerase Rpb1 domain 3; IPR007080 RNA polymerase Rpb1 domain 1; IPR007083 RNA polymerase Rpb1 domain 4; IPR015801 Copper amine oxidase N2/N3-terminal; IPR021602 Protein of unknown function DUF3223
Csa3G039850.1	GO:0000287 magnesium ion binding; GO:0008152 metabolic process; GO:0016829 lyase activity	IPR001906 Terpene synthase-like; IPR005630 Terpene synthase metal-binding domain; IPR008930 Terpenoid cylases/protein prenyltransferase alpha-alpha toroid; IPR008949 Terpenoid synthase
Csa3G040850.1	GO:0000287 magnesium ion binding; GO:0008152 metabolic process; GO:0016829 lyase activity	IPR001906 Terpene synthase-like; IPR005630 Terpene synthase metal-binding domain; IPR008930 Terpenoid cylases/protein prenyltransferase alpha-alpha toroid; IPR008949 Terpenoid synthase
Csa3G346140.1	GO:0003824 catalytic activity	IPR009003 Peptidase cysteine/serine trypsin-like
Csa3G627730.1	GO:0020037 heme binding	IPR001199 Cytochrome b5; IPR018506 Cytochrome b5 heme-binding site
Csa5G082300.1	GO:0005643 nuclear pore; GO:0006913 nucleocytoplasmic transport; GO:0017056 structural constituent of nuclear pore	IPR004870 Nucleoporin Nup155-like; IPR014908 Nucleoporin Nup133/Nup155-like N-terminal
Csa5G083300.1	GO:0005488 binding	IPR016024 Armadillo-type fold
Csa5G083820.1	GO:0008759 UDP-3-O-[3-hydroxymyristoyl] N-acetylglucosamine deacetylase activity; GO:0009245 lipid A biosynthetic process	IPR004463 UDP-3-O-acyl N-acetylglucosamine deacetylase; IPR015870 UDP-3-O-acyl N-acetylglucosamine deacetylase N-terminal; IPR020568 Ribosomal protein S5 domain 2-type fold
Csa5G083850.1	GO:0008759 UDP-3-O-[3-hydroxymyristoyl] N-acetylglucosamine deacetylase activity; GO:0009245 lipid A biosynthetic process	IPR004463 UDP-3-O-acyl N-acetylglucosamine deacetylase; IPR011334 UDP-3-O-acyl N-acetylglucosamine deacetylase C-terminal; IPR020568 Ribosomal protein S5 domain 2-type fold
Csa5G091890.1	GO:0004437 inositol or phosphatidylinositol phosphatase activity	IPR000300 Inositol polyphosphate-related phosphatase; IPR005135 Endonuclease/exonuclease/phosphatase
Csa5G286040.1	GO:0004867 serine-type endopeptidase inhibitor activity; GO:0009611 response to wounding	IPR000864 Proteinase inhibitor I13 potato inhibitor I
Csa5G092930.1	GO:0003676 nucleic acid binding; GO:0005622 intracellular; GO:0008270 zinc ion binding	IPR007087 Zinc finger C2H2-type; IPR013087 Zinc finger C2H2-type/integrase DNA-binding; IPR015880 Zinc finger C2H2-like; IPR019786 Zinc finger PHD-type conserved site
Csa5G092940.1	GO:0004672 protein kinase activity; GO:0004674 protein serine/threonine kinase activity; GO:0005515 protein binding; GO:0005524 ATP binding; GO:0006468 protein phosphorylation	IPR000719 Protein kinase catalytic domain; IPR001611 Leucine-rich repeat; IPR002290 Serine/threonine-protein kinase domain; IPR003591 Leucine-rich repeat typical subtype; IPR008271 Serine/threonine-protein kinase active site; IPR011009 Protein kinase-like domain; IPR013210 Leucine-rich repeat-containing N-terminal type 2; IPR017441 Protein kinase ATP binding site; IPR017442 Serine/threonine-prote…
Csa5G097960.1	GO:0005525 GTP binding	IPR006703 AIG1
Csa5G098980.1	GO:0006812 cation transport; GO:0015299 solute:hydrogen antiporter activity; GO:0016021 integral to membrane; GO:0055085 transmembrane transport	IPR000595 Cyclic nucleotide-binding domain; IPR006153 Cation/H+ exchanger; IPR014710 RmlC-like jelly roll fold; IPR018418 Na+/H+ exchanger isoforms 7/8; IPR018422 Cation/H+ exchanger CPA1 family; IPR018490 Cyclic nucleotide-binding-like
Csa5G317890.1	GO:0003824 catalytic activity; GO:0008152 metabolic process	IPR000873 AMP-dependent synthetase/ligase; IPR020845 AMP-binding conserved site
Csa5G318390.1	GO:0003824 catalytic activity; GO:0008152 metabolic process	IPR000873 AMP-dependent synthetase/ligase; IPR020845 AMP-binding conserved site
Csa5G609730.1	GO:0003735 structural constituent of ribosome; GO:0005622 intracellular; GO:0005840 ribosome; GO:0006412 translation; GO:0015934 large ribosomal subunit	IPR001196 Ribosomal protein L15 conserved site; IPR005749 Ribosomal protein L15 bacterial-type; IPR021131 Ribosomal protein L18e/L15
Csa5G082290.1	GO:0005643 nuclear pore; GO:0006913 nucleocytoplasmic transport; GO:0017056 structural constituent of nuclear pore	IPR004870 Nucleoporin Nup155-like; IPR007187 Nucleoporin Nup133/Nup155-like C-terminal; IPR014908 Nucleoporin Nup133/Nup155-like N-terminal
Csa5G083830.1	GO:0008759 UDP-3-O-[3-hydroxymyristoyl] N-acetylglucosamine deacetylase activity; GO:0009245 lipid A biosynthetic process	IPR004463 UDP-3-O-acyl N-acetylglucosamine deacetylase; IPR011334 UDP-3-O-acyl N-acetylglucosamine deacetylase C-terminal; IPR020568 Ribosomal protein S5 domain 2-type fold
Csa5G083860.1	IPR009768 Myosin II heavy chain-like
Csa5G135350.1	GO:0005634 nucleus; GO:0030528 transcription regulator activity; GO:0045449 regulation of transcription	IPR001092 Helix-loop-helix DNA-binding domain; IPR011598 Helix-loop-helix DNA-binding
Csa5G137440.1	GO:0016021 integral to membrane	IPR006634 TRAM/LAG1/CLN8 homology domain; IPR016439 Longevity assurance LAG1/LAC1
Csa5G305760.1	GO:0009058 biosynthetic process; GO:0016844 strictosidine synthase activity	IPR004141 Strictosidine synthase; IPR011042 Six-bladed beta-propeller TolB-like; IPR018119 Strictosidine synthase conserved region
Csa5G308760.1	GO:0005515 protein binding; GO:0008270 zinc ion binding	IPR001841 Zinc finger RING-type; IPR003347 Transcription factor jumonji/aspartyl beta-hydroxylase; IPR013129 Transcription factor jumonji
Csa3G214590.1	GO:0005507 copper ion binding; GO:0009055 electron carrier activity	IPR000923 Blue (type 1) copper domain; IPR003245 Plastocyanin-like; IPR008972 Cupredoxin
Csa3G681140.1	GO:0004497 monooxygenase activity; GO:0005506 iron ion binding; GO:0009055 electron carrier activity; GO:0020037 heme binding; GO:0055114 oxidation-reduction process	IPR001128 Cytochrome P450; IPR002401 Cytochrome P450 E-class group I
Csa3G681150.1	GO:0004185 serine-type carboxypeptidase activity; GO:0006508 proteolysis	IPR001563 Peptidase S10 serine carboxypeptidase; IPR018202 Peptidase S10 serine carboxypeptidase active site
Csa3G681160.1	GO:0004185 serine-type carboxypeptidase activity; GO:0006508 proteolysis	IPR001563 Peptidase S10 serine carboxypeptidase
Csa3G681660.1	GO:0004185 serine-type carboxypeptidase activity; GO:0006508 proteolysis	IPR001563 Peptidase S10 serine carboxypeptidase; IPR018202 Peptidase S10 serine carboxypeptidase active site
Csa3G683170.1	GO:0004518 nuclease activity; GO:0005622 intracellular; GO:0006281 DNA repair	IPR000305 Excinuclease ABC C subunit N-terminal
Csa3G696860.1	GO:0006855 drug transmembrane transport; GO:0015238 drug transmembrane transporter activity; GO:0015297 antiporter activity; GO:0016020 membrane; GO:0055085 transmembrane transport	IPR002528 Multi antimicrobial extrusion protein
Csa5G319920.1	GO:0000166 nucleotide binding; GO:0003676 nucleic acid binding; GO:0005622 intracellular; GO:0008270 zinc ion binding	IPR000467 D111/G-patch; IPR000504 RNA recognition motif domain; IPR001876 Zinc finger RanBP2-type; IPR012677 Nucleotide-binding alpha-beta plait
Csa5G352090.1	IPR005333 Transcription factor TCP; IPR017887 Transcription factor TCP subgroup
Csa1G306810.1	GO:0005622 intracellular; GO:0008270 zinc ion binding	IPR001876 Zinc finger RanBP2-type
Csa1G597710.1	GO:0003824 catalytic activity; GO:0004553 hydrolase activity, hydrolyzing O-glycosyl compounds; GO:0005529 sugar binding; GO:0005975 carbohydrate metabolic process; GO:0043169 cation binding	IPR000922 D-galactoside/L-rhamnose binding SUEL lectin domain; IPR001944 Glycoside hydrolase family 35; IPR008979 Galactose-binding domain-like; IPR013781 Glycoside hydrolase subgroup catalytic core; IPR017853 Glycoside hydrolase catalytic core; IPR019801 Glycoside hydrolase family 35 conserved site
Csa1G660150.1	GO:0005215 transporter activity; GO:0006810 transport; GO:0016021 integral to membrane	IPR004696 Tpt phosphate/phosphoenolpyruvate translocator; IPR004853 Domain of unknown function DUF250
Csa1G688130.1	GO:0003676 nucleic acid binding; GO:0003723 RNA binding; GO:0004386 helicase activity; GO:0005524 ATP binding; GO:0005634 nucleus; GO:0008026 ATP-dependent helicase activity; GO:0016818 hydrolase activity, acting on acid anhydrides, in phosphorus-containing anhydrides	IPR001650 Helicase C-terminal; IPR011545 DNA/RNA helicase DEAD/DEAH box type N-terminal; IPR012541 DBP10CT; IPR014001 DEAD-like helicase N-terminal; IPR014014 RNA helicase DEAD-box type Q motif; IPR014021 Helicase superfamily 1/2 ATP-binding domain
Csa1G701300.1	GO:0006633 fatty acid biosynthetic process; GO:0050080 malonyl-CoA decarboxylase activity	IPR007956 Malonyl-CoA decarboxylase
Csa1G701980.1	IPR002885 Pentatricopeptide repeat
Csa1G701990.1	IPR004046 Glutathione S-transferase C-terminal; IPR010987 Glutathione S-transferase C-terminal-like; IPR012335 Thioredoxin fold; IPR012336 Thioredoxin-like fold; IPR016639 Glutathione S-transferase predicted; IPR017933 Glutathione S-transferase/chloride channel C-terminal
Csa1G702040.1	GO:0004607 phosphatidylcholine-sterol O-acyltransferase activity; GO:0006629 lipid metabolic process	IPR003386 Lecithin:cholesterol acyltransferase
Csa1G708160.1	IPR013924 Ribonuclease H2 subunit C
Csa5G129280.1	GO:0030145 manganese ion binding; GO:0045735 nutrient reservoir activity; GO:0048046 apoplast	IPR001929 Germin; IPR006045 Cupin 1; IPR011051 Cupin RmlC-type; IPR014710 RmlC-like jelly roll fold; IPR019780 Germin manganese binding site
Csa5G197620.1	IPR002068 Heat shock protein Hsp20; IPR008978 HSP20-like chaperone
Csa5G350590.1	GO:0005515 protein binding; GO:0008270 zinc ion binding	IPR001841 Zinc finger RING-type; IPR013083 Zinc finger RING/FYVE/PHD-type; IPR018957 Zinc finger C3HC4 RING-type
Csa5G424890.1	GO:0005525 GTP binding; GO:0005622 intracellular; GO:0006886 intracellular protein transport; GO:0007264 small GTPase mediated signal transduction; GO:0015031 protein transport	IPR003579 Ras small GTPase Rab type; IPR005225 Small GTP-binding protein; IPR006687 Small GTPase SAR1-type; IPR006688 ADP-ribosylation factor; IPR006689 ARF/SAR superfamily
Csa5G609680.1	IPR004883 Lateral organ boundaries LOB
Csa5G613500.1	GO:0016491 oxidoreductase activity; GO:0050660 flavin adenine dinucleotide binding; GO:0055114 oxidation-reduction process	IPR001327 Pyridine nucleotide-disulphide oxidoreductase NAD-binding region; IPR013027 FAD-dependent pyridine nucleotide-disulphide oxidoreductase
Csa5G077780.1	GO:0003677 DNA binding; GO:0005634 nucleus; GO:0006355 regulation of transcription, DNA-dependent; GO:0009725 response to hormone stimulus; GO:0045449 regulation of transcription; GO:0046983 protein dimerization activity	IPR003311 AUX/IAA protein; IPR003340 Transcriptional factor B3; IPR010525 Auxin response factor; IPR011525 Aux/IAA-ARF-dimerisation; IPR015300 Restriction endonuclease type II EcoRII N-terminal
Csa5G078280.1	IPR007592 Protein of unknown function DUF573
Csa5G490820.1	GO:0009765 photosynthesis, light harvesting; GO:0016020 membrane	IPR001344 Chlorophyll A-B binding protein plant; IPR022796 Chlorophyll A-B binding protein
Csa5G492320.1	GO:0016021 integral to membrane	IPR018499 Tetraspanin
Csa5G002570.1	GO:0003824 catalytic activity; GO:0005488 binding; GO:0008152 metabolic process; GO:0016491 oxidoreductase activity; GO:0055114 oxidation-reduction process	IPR002198 Short-chain dehydrogenase/reductase SDR; IPR002347 Glucose/ribitol dehydrogenase; IPR016040 NAD(P)-binding domain; IPR020904 Short-chain dehydrogenase/reductase conserved site
Csa5G037656.1	GO:0006952 defense response; GO:0009607 response to biotic stimulus	IPR000916 Bet v I allergen
Csa5G037875.1	GO:0006952 defense response; GO:0009607 response to biotic stimulus	IPR000916 Bet v I allergen
Csa5G212610.1	GO:0003993 acid phosphatase activity	IPR000560 Histidine phosphatase superfamily clade-2
Csa5G215110.1	GO:0003723 RNA binding; GO:0006396 RNA processing	IPR000061 SWAP/Surp; IPR006569 RNA polymerase II large subunit CTD; IPR006903 Domain of unknown function DUF618; IPR008942 ENTH/VHS
Csa5G220910.1	GO:0003824 catalytic activity; GO:0004553 hydrolase activity, hydrolyzing O-glycosyl compounds; GO:0005975 carbohydrate metabolic process; GO:0008152 metabolic process; GO:0043169 cation binding	IPR000111 Glycoside hydrolase clan GH-D; IPR002241 Glycoside hydrolase family 27; IPR013780 Glycosyl hydrolase family 13 all-beta; IPR013785 Aldolase-type TIM barrel; IPR017853 Glycoside hydrolase catalytic core
Csa5G223120.1	GO:0004416 hydroxyacylglutathione hydrolase activity; GO:0008270 zinc ion binding; GO:0016787 hydrolase activity	IPR001279 Beta-lactamase-like; IPR017782 Hydroxyacylglutathione hydrolase
Csa5G223620.1	GO:0004497 monooxygenase activity; GO:0005506 iron ion binding; GO:0009055 electron carrier activity; GO:0020037 heme binding	IPR001128 Cytochrome P450
Csa5G292260.1	GO:0005215 transporter activity; GO:0006810 transport; GO:0016021 integral to membrane; GO:0055085 transmembrane transport	IPR005828 General substrate transporter; IPR016196 Major facilitator superfamily general substrate transporter
Csa5G478360.1	IPR008930 Terpenoid cylases/protein prenyltransferase alpha-alpha toroid
Csa5G635410.1	GO:0004672 protein kinase activity; GO:0004674 protein serine/threonine kinase activity; GO:0005524 ATP binding; GO:0006468 protein phosphorylation	IPR000719 Protein kinase catalytic domain; IPR001245 Serine-threonine/tyrosine-protein kinase; IPR002290 Serine/threonine-protein kinase domain; IPR008271 Serine/threonine-protein kinase active site; IPR011009 Protein kinase-like domain; IPR017441 Protein kinase ATP binding site; IPR020635 Tyrosine-protein kinase catalytic domain
Csa5G315370.1	GO:0003677 DNA binding; GO:0005634 nucleus; GO:0006355 regulation of transcription, DNA-dependent; GO:0009725 response to hormone stimulus; GO:0045449 regulation of transcription; GO:0046983 protein dimerization activity	IPR003311 AUX/IAA protein; IPR003340 Transcriptional factor B3; IPR010525 Auxin response factor; IPR011525 Aux/IAA-ARF-dimerisation; IPR015300 Restriction endonuclease type II EcoRII N-terminal
Csa5G631520.1	GO:0000151 ubiquitin ligase complex; GO:0004842 ubiquitin-protein ligase activity; GO:0005488 binding; GO:0005515 protein binding; GO:0016567 protein ubiquitination	IPR000225 Armadillo; IPR003613 U box domain; IPR011989 Armadillo-like helical; IPR013083 Zinc finger RING/FYVE/PHD-type; IPR016024 Armadillo-type fold
Csa1G073650.1	IPR009606 Protein of unknown function DUF1218
Csa1G073700.1	GO:0004672 protein kinase activity; GO:0004674 protein serine/threonine kinase activity; GO:0005524 ATP binding; GO:0006468 protein phosphorylation	IPR000719 Protein kinase catalytic domain; IPR002290 Serine/threonine-protein kinase domain; IPR008271 Serine/threonine-protein kinase active site; IPR011009 Protein kinase-like domain; IPR017441 Protein kinase ATP binding site; IPR017442 Serine/threonine-protein kinase-like domain; IPR020635 Tyrosine-protein kinase catalytic domain
Csa1G073780.1	GO:0005488 binding	IPR002885 Pentatricopeptide repeat; IPR011990 Tetratricopeptide-like helical
Csa1G168360.1	GO:0006807 nitrogen compound metabolic process; GO:0016810 hydrolase activity, acting on carbon-nitrogen (but not peptide) bonds	IPR000132 Nitrilase/cyanide hydratase conserved site; IPR003010 Nitrilase/cyanide hydratase and apolipoprotein N-acyltransferase
Csa1G173200.1	GO:0003677 DNA binding; GO:0005515 protein binding; GO:0008270 zinc ion binding; GO:0045449 regulation of transcription	IPR000433 Zinc finger ZZ-type; IPR001005 SANT domain DNA binding; IPR007526 SWIRM; IPR009057 Homeodomain-like; IPR012287 Homeodomain-related; IPR014778 Myb DNA-binding; IPR016827 Transcriptional adaptor 2; IPR017884 SANT eukarya
Csa1G173210.1	GO:0008168 methyltransferase activity	IPR007356 tRNA (guanine-N1-)-methyltransferase eukaryotic; IPR016009 tRNA (guanine-N1-)-methyltransferase; IPR016653 tRNA (guanine-N(1)-)-methyltransferase metazoa
Csa1G173710.1	GO:0005515 protein binding	IPR008973 C2 calcium/lipid-binding domain CaLB
Csa1G175720.1	IPR014729 Rossmann-like alpha/beta/alpha sandwich fold
Csa1G175730.1	GO:0004672 protein kinase activity; GO:0004674 protein serine/threonine kinase activity; GO:0005524 ATP binding; GO:0006468 protein phosphorylation	IPR000719 Protein kinase catalytic domain; IPR002290 Serine/threonine-protein kinase domain; IPR008271 Serine/threonine-protein kinase active site; IPR011009 Protein kinase-like domain; IPR017442 Serine/threonine-protein kinase-like domain; IPR020635 Tyrosine-protein kinase catalytic domain
Csa1G181450.1	IPR012946 X8
Csa1G181570.1	GO:0004437 inositol or phosphatidylinositol phosphatase activity	IPR000760 Inositol monophosphatase; IPR020550 Inositol monophosphatase conserved site; IPR020552 Inositol monophosphatase Lithium-sensitive; IPR020583 Inositol monophosphatase metal-binding site
Csa1G240070.1	GO:0006855 drug transmembrane transport; GO:0015238 drug transmembrane transporter activity; GO:0015297 antiporter activity; GO:0016020 membrane; GO:0055085 transmembrane transport	IPR002528 Multi antimicrobial extrusion protein; IPR002885 Pentatricopeptide repeat
Csa1G408200.1	GO:0003677 DNA binding; GO:0005515 protein binding; GO:0045449 regulation of transcription	IPR006447 Myb-like DNA-binding domain SHAQKYF class; IPR009057 Homeodomain-like; IPR012287 Homeodomain-related; IPR014778 Myb DNA-binding; IPR017930 HTH transcriptional regulator Myb-type DNA-binding
Csa1G408700.1	GO:0005515 protein binding	IPR003100 Argonaute/Dicer protein PAZ; IPR014811 Domain of unknown function DUF1785
Csa1G537490.1	GO:0016491 oxidoreductase activity; GO:0050660 flavin adenine dinucleotide binding; GO:0055114 oxidation-reduction process	IPR012951 Berberine/berberine-like
Csa1G537500.1	GO:0016491 oxidoreductase activity; GO:0050660 flavin adenine dinucleotide binding; GO:0055114 oxidation-reduction process	IPR012951 Berberine/berberine-like
Csa1G615150.1	IPR006740 Protein of unknown function DUF604
Csa1G620390.1	GO:0004497 monooxygenase activity; GO:0005506 iron ion binding; GO:0009055 electron carrier activity; GO:0020037 heme binding	IPR001128 Cytochrome P450
Csa1G627390.1	GO:0006066 alcohol metabolic process; GO:0016614 oxidoreductase activity, acting on CH-OH group of donors; GO:0050660 flavin adenine dinucleotide binding	IPR000172 Glucose-methanol-choline oxidoreductase N-terminal; IPR007867 Glucose-methanol-choline oxidoreductase C-terminal; IPR012132 Glucose-methanol-choline oxidoreductase
Csa1G630850.1	GO:0010044 response to aluminum ion	IPR020966 Malate transporter aliminium toerance
Csa3G383760.1	IPR006936 Domain of unknown function DUF640
Csa3G851940.1	GO:0006952 defense response	IPR003614 Knottin; IPR008176 Gamma thionin
Csa3G039290.1	GO:0005488 binding; GO:0005515 protein binding	IPR001440 Tetratricopeptide TPR-1; IPR011990 Tetratricopeptide-like helical; IPR013026 Tetratricopeptide repeat-containing; IPR019734 Tetratricopeptide repeat
Csa3G127780.1	GO:0003735 structural constituent of ribosome; GO:0005622 intracellular; GO:0005840 ribosome; GO:0006412 translation	IPR005484 Ribosomal protein L18/L5
Csa3G236590.1	IPR007808 Protein of unknown function DUF701 zinc-binding putative
Csa5G291680.1	GO:0005515 protein binding; GO:0008270 zinc ion binding	IPR001965 Zinc finger PHD-type; IPR011011 Zinc finger FYVE/PHD-type; IPR013083 Zinc finger RING/FYVE/PHD-type; IPR019786 Zinc finger PHD-type conserved site; IPR019787 Zinc finger PHD-finger
Csa5G583340.1	GO:0004437 inositol or phosphatidylinositol phosphatase activity; GO:0005198 structural molecule activity; GO:0005515 protein binding	IPR000300 Inositol polyphosphate-related phosphatase; IPR000535 Major sperm protein; IPR001680 WD40 repeat; IPR005135 Endonuclease/exonuclease/phosphatase; IPR011046 WD40 repeat-like-containing domain; IPR015943 WD40/YVTN repeat-like-containing domain
Csa5G583380.1	IPR007145 Microtubule-associated protein MAP65/ASE1-type
Csa5G584380.1	GO:0016020 membrane	IPR000620 Drug/metabolite transporter
Csa5G023880.1	GO:0000166 nucleotide binding; GO:0004812 aminoacyl-tRNA ligase activity; GO:0004830 tryptophan-tRNA ligase activity; GO:0005524 ATP binding; GO:0005737 cytoplasm; GO:0006412 translation; GO:0006418 tRNA aminoacylation for protein translation; GO:0006436 tryptophanyl-tRNA aminoacylation	IPR001412 Aminoacyl-tRNA synthetase class I conserved site; IPR002305 Aminoacyl-tRNA synthetase class Ib; IPR002306 Tryptophanyl-tRNA synthetase class Ib; IPR014729 Rossmann-like alpha/beta/alpha sandwich fold
Csa1G045550.1	GO:0003677 DNA binding; GO:0003700 sequence-specific DNA binding transcription factor activity; GO:0005515 protein binding; GO:0005634 nucleus; GO:0006355 regulation of transcription, DNA-dependent; GO:0030528 transcription regulator activity; GO:0043565 sequence-specific DNA binding; GO:0045449 regulation of transcription	IPR000047 Helix-turn-helix motif lambda-like repressor; IPR001356 Homeobox; IPR003106 Leucine zipper homeobox-associated; IPR009057 Homeodomain-like; IPR012287 Homeodomain-related; IPR017970 Homeobox conserved site
Csa1G045570.1	GO:0004672 protein kinase activity; GO:0004674 protein serine/threonine kinase activity; GO:0005515 protein binding; GO:0005524 ATP binding; GO:0006468 protein phosphorylation	IPR000719 Protein kinase catalytic domain; IPR001611 Leucine-rich repeat; IPR002290 Serine/threonine-protein kinase domain; IPR008271 Serine/threonine-protein kinase active site; IPR011009 Protein kinase-like domain; IPR013210 Leucine-rich repeat-containing N-terminal type 2; IPR017441 Protein kinase ATP binding site; IPR017442 Serine/threonine-protein kinase-like domain; IPR020635 Tyrosine-prote…
Csa1G045600.1	GO:0003824 catalytic activity; GO:0005524 ATP binding; GO:0006754 ATP biosynthetic process; GO:0006812 cation transport; GO:0008152 metabolic process; GO:0015662 ATPase activity, coupled to transmembrane movement of ions, phosphorylative mechanism; GO:0016020 membrane; GO:0016021 integral to membrane; GO:0016820 hydrolase activity, acting on acid anhydrides, catalyzing transmembrane movement of s…	IPR000695 ATPase P-type H+ transporting proton pump; IPR001757 ATPase P-type K/Mg/Cd/Cu/Zn/Na/Ca/Na/H-transporter; IPR004014 ATPase P-type cation-transporter N-terminal; IPR005834 Haloacid dehalogenase-like hydrolase; IPR006534 ATPase P-type plasma-membrane proton-efflux; IPR008250 ATPase P-type ATPase-associated domain; IPR023214 HAD-like domain; IPR023298 ATPase P-type transmembrane domain; IPR…
Csa1G045610.1	GO:0006457 protein folding; GO:0031072 heat shock protein binding; GO:0051082 unfolded protein binding	IPR001623 Heat shock protein DnaJ N-terminal; IPR002939 Chaperone DnaJ C-terminal; IPR003095 Heat shock protein DnaJ; IPR008971 HSP40/DnaJ peptide-binding; IPR015609 Molecular chaperone heat shock protein Hsp40 DnaJ; IPR018253 Heat shock protein DnaJ conserved site
Csa1G144290.1	GO:0005488 binding; GO:0005515 protein binding; GO:0006886 intracellular protein transport; GO:0016192 vesicle-mediated transport	IPR000547 Clathrin heavy chain/VPS 7-fold repeat; IPR001680 WD40 repeat; IPR011990 Tetratricopeptide-like helical; IPR015943 WD40/YVTN repeat-like-containing domain; IPR016902 Vacuolar protein sorting-associated protein 41; IPR019781 WD40 repeat subgroup
Csa5G033470.1	GO:0004672 protein kinase activity; GO:0004674 protein serine/threonine kinase activity; GO:0005524 ATP binding; GO:0006468 protein phosphorylation	IPR000719 Protein kinase catalytic domain; IPR002290 Serine/threonine-protein kinase domain; IPR008271 Serine/threonine-protein kinase active site; IPR011009 Protein kinase-like domain; IPR017442 Serine/threonine-protein kinase-like domain; IPR020635 Tyrosine-protein kinase catalytic domain
Csa5G033480.1	GO:0005543 phospholipid binding; GO:0005545 phosphatidylinositol binding; GO:0030118 clathrin coat; GO:0030276 clathrin binding; GO:0048268 clathrin coat assembly	IPR008942 ENTH/VHS; IPR011417 ANTH; IPR013809 Epsin-like N-terminal; IPR014712 Clathrin adaptor phosphoinositide-binding GAT-like
Csa5G038093.1	GO:0006952 defense response; GO:0009607 response to biotic stimulus	IPR000916 Bet v I allergen
Csa5G484640.1	GO:0003676 nucleic acid binding; GO:0004386 helicase activity; GO:0005524 ATP binding; GO:0008026 ATP-dependent helicase activity; GO:0016818 hydrolase activity, acting on acid anhydrides, in phosphorus-containing anhydrides	IPR001650 Helicase C-terminal; IPR011545 DNA/RNA helicase DEAD/DEAH box type N-terminal; IPR012961 DSH C-terminal; IPR014001 DEAD-like helicase N-terminal; IPR014021 Helicase superfamily 1/2 ATP-binding domain
Csa5G097460.1	GO:0005525 GTP binding	IPR006703 AIG1
Csa5G097980.1	GO:0005525 GTP binding	IPR006703 AIG1
Csa5G098480.1	GO:0003824 catalytic activity; GO:0008152 metabolic process; GO:0010181 FMN binding; GO:0016491 oxidoreductase activity	IPR001155 NADH:flavin oxidoreductase/NADH oxidase N-terminal; IPR013785 Aldolase-type TIM barrel
Csa6G487590.1	GO:0004765 shikimate kinase activity; GO:0005524 ATP binding	IPR000623 Shikimate kinase; IPR023000 Shikimate kinase conserved site
Csa6G504510.1	GO:0005634 nucleus; GO:0030528 transcription regulator activity; GO:0045449 regulation of transcription	IPR011598 Helix-loop-helix DNA-binding
Csa6G525490.1	GO:0003824 catalytic activity; GO:0008152 metabolic process	IPR000873 AMP-dependent synthetase/ligase; IPR020845 AMP-binding conserved site
Csa6G525540.1	GO:0030145 manganese ion binding; GO:0045735 nutrient reservoir activity; GO:0048046 apoplast	IPR001929 Germin; IPR006045 Cupin 1; IPR011051 Cupin RmlC-type; IPR014710 RmlC-like jelly roll fold
Csa5G269890.1	GO:0005634 nucleus; GO:0030528 transcription regulator activity; GO:0045449 regulation of transcription	IPR011598 Helix-loop-helix DNA-binding
Csa2G077550.1	IPR010851 S locus-related glycoprotein 1 binding pollen coat
Csa2G078050.1	GO:0016757 transferase activity, transferring glycosyl groups	IPR002495 Glycosyl transferase family 8
Csa2G078090.1	GO:0006629 lipid metabolic process; GO:0016788 hydrolase activity, acting on ester bonds	IPR001087 Lipase GDSL
Csa2G302140.1	GO:0004857 enzyme inhibitor activity; GO:0005618 cell wall; GO:0030599 pectinesterase activity; GO:0042545 cell wall modification	IPR000070 Pectinesterase catalytic; IPR006501 Pectinesterase inhibitor; IPR011050 Pectin lyase fold/virulence factor; IPR012334 Pectin lyase fold
Csa3G002710.1	GO:0000155 two-component sensor activity; GO:0000156 two-component response regulator activity; GO:0000160 two-component signal transduction system (phosphorelay); GO:0004673 protein histidine kinase activity; GO:0004871 signal transducer activity; GO:0005524 ATP binding; GO:0006355 regulation of transcription, DNA-dependent; GO:0007165 signal transduction; GO:0016020 membrane; GO:0016310 phospho…	IPR001789 Signal transduction response regulator receiver domain; IPR003594 ATPase-like ATP-binding domain; IPR003661 Signal transduction histidine kinase subgroup 1 dimerisation/phosphoacceptor domain; IPR004358 Signal transduction histidine kinase-related protein C-terminal; IPR005467 Signal transduction histidine kinase core; IPR009082 Signal transduction histidine kinase homodimeric; IPR01100…
Csa3G610790.1	GO:0003824 catalytic activity; GO:0005488 binding; GO:0008152 metabolic process	IPR016040 NAD(P)-binding domain
Csa3G610800.1	GO:0005634 nucleus; GO:0045449 regulation of transcription; GO:0046983 protein dimerization activity	IPR003311 AUX/IAA protein; IPR011525 Aux/IAA-ARF-dimerisation
Csa3G610810.1	GO:0004672 protein kinase activity; GO:0004674 protein serine/threonine kinase activity; GO:0005515 protein binding; GO:0005524 ATP binding; GO:0006468 protein phosphorylation	IPR000719 Protein kinase catalytic domain; IPR001611 Leucine-rich repeat; IPR002290 Serine/threonine-protein kinase domain; IPR003591 Leucine-rich repeat typical subtype; IPR008271 Serine/threonine-protein kinase active site; IPR011009 Protein kinase-like domain; IPR013210 Leucine-rich repeat-containing N-terminal type 2; IPR017441 Protein kinase ATP binding site; IPR017442 Serine/threonine-prote…
Csa3G901090.1	GO:0003677 DNA binding; GO:0005515 protein binding; GO:0045449 regulation of transcription	IPR001005 SANT domain DNA binding; IPR009057 Homeodomain-like; IPR012287 Homeodomain-related; IPR014778 Myb DNA-binding; IPR015495 Myb transcription factor; IPR017877 MYB-like; IPR017930 HTH transcriptional regulator Myb-type DNA-binding
Csa4G639730.1	GO:0005509 calcium ion binding	IPR011992 EF-hand-like domain; IPR018247 EF-Hand 1 calcium-binding site; IPR018249 EF-HAND 2
Csa4G639740.1	GO:0005509 calcium ion binding	IPR002048 Calcium-binding EF-hand; IPR011992 EF-hand-like domain; IPR018247 EF-Hand 1 calcium-binding site; IPR018249 EF-HAND 2
Csa3G111250.1	GO:0000166 nucleotide binding; GO:0003676 nucleic acid binding; GO:0003723 RNA binding; GO:0005634 nucleus; GO:0008270 zinc ion binding	IPR000504 RNA recognition motif domain; IPR000571 Zinc finger CCCH-type; IPR009145 U2 auxiliary factor small subunit; IPR012677 Nucleotide-binding alpha-beta plait
Csa3G112250.1	GO:0005215 transporter activity; GO:0006857 oligopeptide transport; GO:0016020 membrane	IPR000109 Oligopeptide transporter; IPR016196 Major facilitator superfamily general substrate transporter
Csa3G257090.1	GO:0008375 acetylglucosaminyltransferase activity; GO:0016020 membrane	IPR003406 Glycosyl transferase family 14
Csa3G289300.1	IPR005202 Transcription factor GRAS; IPR021914 Transcriptional factor DELLA N-terminal
Csa3G316280.1	GO:0005515 protein binding	IPR000008 C2 calcium-dependent membrane targeting; IPR008973 C2 calcium/lipid-binding domain CaLB; IPR018029 C2 membrane targeting protein
Csa3G319280.1	GO:0005509 calcium ion binding	IPR002048 Calcium-binding EF-hand; IPR011992 EF-hand-like domain; IPR018247 EF-Hand 1 calcium-binding site; IPR018248 EF-hand; IPR018249 EF-HAND 2
Csa3G319290.1	GO:0006952 defense response; GO:0009607 response to biotic stimulus	IPR000916 Bet v I allergen
Csa3G331340.1	GO:0006952 defense response; GO:0009607 response to biotic stimulus	IPR000916 Bet v I allergen
Csa3G333840.1	GO:0006952 defense response; GO:0009607 response to biotic stimulus	IPR000916 Bet v I allergen
Csa3G337350.1	GO:0006952 defense response; GO:0009607 response to biotic stimulus	IPR000916 Bet v I allergen
Csa3G340350.1	GO:0006952 defense response; GO:0009607 response to biotic stimulus	IPR000916 Bet v I allergen
Csa3G342350.1	GO:0006952 defense response; GO:0009607 response to biotic stimulus	IPR000916 Bet v I allergen
Csa3G342860.1	GO:0006952 defense response; GO:0009607 response to biotic stimulus	IPR000916 Bet v I allergen
Csa3G481230.1	IPR006867 Domain of unknown function DUF632; IPR006868 Domain of unknown function DUF630
Csa5G488810.1	GO:0005634 nucleus	IPR004367 Cyclin C-terminal; IPR006670 Cyclin; IPR006671 Cyclin N-terminal; IPR011028 Cyclin-like; IPR013763 Cyclin-related; IPR015451 Cyclin D
Csa5G489310.1	GO:0003676 nucleic acid binding; GO:0004523 ribonuclease H activity	IPR002156 Ribonuclease H domain; IPR009027 Ribosomal protein L9/RNase H1 N-terminal; IPR011320 Ribonuclease H1 N-terminal; IPR012337 Ribonuclease H-like
Csa6G301080.1	GO:0004601 peroxidase activity; GO:0005506 iron ion binding; GO:0005509 calcium ion binding; GO:0009055 electron carrier activity; GO:0016020 membrane; GO:0016021 integral to membrane; GO:0016491 oxidoreductase activity; GO:0050660 flavin adenine dinucleotide binding; GO:0050664 oxidoreductase activity, acting on NADH or NADPH, oxygen as acceptor; GO:0055114 oxidation-reduction process	IPR000778 Cytochrome b245 heavy chain; IPR002048 Calcium-binding EF-hand; IPR011992 EF-hand-like domain; IPR013112 FAD-binding 8; IPR013121 Ferric reductase NAD binding; IPR013130 Flavoprotein transmembrane component; IPR013623 NADPH oxidase Respiratory burst; IPR017927 Ferredoxin reductase-type FAD-binding domain; IPR017938 Riboflavin synthase-like beta-barrel; IPR018247 EF-Hand 1 calcium-bindin…
Csa6G488310.1	IPR006869 Domain of unknown function DUF547
Csa2G237130.1	GO:0003777 microtubule motor activity; GO:0005524 ATP binding; GO:0007018 microtubule-based movement	IPR001752 Kinesin motor domain; IPR019821 Kinesin motor region conserved site
Csa2G237140.1	IPR000073 Alpha/beta hydrolase fold-1
Csa2G237710.1	GO:0005488 binding; GO:0005515 protein binding; GO:0016773 phosphotransferase activity, alcohol group as acceptor	IPR000403 Phosphatidylinositol 3-/4-kinase catalytic; IPR003152 PIK-related kinase FATC; IPR011009 Protein kinase-like domain; IPR014009 PIK-related kinase; IPR016024 Armadillo-type fold; IPR018936 Phosphatidylinositol 3/4-kinase conserved site
Csa2G237700.1	GO:0003677 DNA binding; GO:0006355 regulation of transcription, DNA-dependent	IPR003340 Transcriptional factor B3; IPR015300 Restriction endonuclease type II EcoRII N-terminal
Csa2G237750.1	GO:0004871 signal transducer activity; GO:0007165 signal transduction; GO:0007186 G-protein coupled receptor protein signaling pathway; GO:0019001 guanyl nucleotide binding	IPR001019 Guanine nucleotide binding protein (G-protein) alpha subunit; IPR011025 G protein alpha subunit helical insertion
Csa2G238260.1	GO:0003824 catalytic activity; GO:0008152 metabolic process	IPR000873 AMP-dependent synthetase/ligase; IPR020845 AMP-binding conserved site
Csa2G238250.1	IPR008892 Cold acclimation WCOR413
Csa2G348210.1	GO:0000049 tRNA binding; GO:0005524 ATP binding; GO:0005737 cytoplasm; GO:0008033 tRNA processing; GO:0034227 tRNA thio-modification	IPR000541 tRNA 2-thiolation protein; IPR011063 tRNA(Ile)-lysidine/2-thiocytidine synthase; IPR012089 2-thiocytidine tRNA biosynthesis protein TtcA; IPR014729 Rossmann-like alpha/beta/alpha sandwich fold
Csa2G348220.1	IPR010341 Protein of unknown function DUF936 plant
Csa2G431080.1	GO:0006629 lipid metabolic process; GO:0016787 hydrolase activity; GO:0016788 hydrolase activity, acting on ester bonds	IPR001087 Lipase GDSL; IPR013830 Esterase SGNH hydrolase-type; IPR013831 Esterase SGNH hydrolase-type subgroup
Csa3G045190.1	GO:0006812 cation transport; GO:0008324 cation transmembrane transporter activity; GO:0016021 integral to membrane; GO:0055085 transmembrane transport	IPR004713 Calcium/proton exchanger; IPR004798 Calcium/proton exchanger superfamily; IPR004837 Sodium/calcium exchanger membrane region
Csa3G099620.1	GO:0003824 catalytic activity; GO:0008152 metabolic process	IPR000873 AMP-dependent synthetase/ligase; IPR020459 AMP-binding; IPR020845 AMP-binding conserved site
Csa3G099630.1	IPR006461 Uncharacterised protein family Cys-rich
Csa3G099640.1	IPR005616 Cytochrome C biogenesis protein CcmH
Csa3G099650.1	IPR022251 Protein of unknown function wound-induced
Csa3G099660.1	IPR000595 Cyclic nucleotide-binding domain; IPR014710 RmlC-like jelly roll fold; IPR018490 Cyclic nucleotide-binding-like
Csa3G000050.1	GO:0003712 transcription cofactor activity; GO:0004402 histone acetyltransferase activity; GO:0005515 protein binding; GO:0005634 nucleus; GO:0006355 regulation of transcription, DNA-dependent; GO:0008270 zinc ion binding	IPR000197 Zinc finger TAZ-type; IPR000433 Zinc finger ZZ-type; IPR011011 Zinc finger FYVE/PHD-type; IPR013083 Zinc finger RING/FYVE/PHD-type; IPR013178 Histone H3-K56 acetyltransferase RTT109; IPR019786 Zinc finger PHD-type conserved site; IPR019787 Zinc finger PHD-finger
Csa3G000160.1	GO:0008219 cell death; GO:0016021 integral to membrane	IPR004326 Mlo-related protein
Csa3G002290.1	GO:0003677 DNA binding; GO:0005515 protein binding; GO:0005634 nucleus	IPR000910 High mobility group HMG1/HMG2; IPR009071 High mobility group superfamily
Csa3G002310.1	GO:0005515 protein binding	IPR001680 WD40 repeat; IPR011046 WD40 repeat-like-containing domain; IPR015943 WD40/YVTN repeat-like-containing domain; IPR019781 WD40 repeat subgroup
Csa3G002330.1	GO:0003677 DNA binding; GO:0003700 sequence-specific DNA binding transcription factor activity; GO:0005515 protein binding; GO:0006355 regulation of transcription, DNA-dependent; GO:0043565 sequence-specific DNA binding; GO:0045449 regulation of transcription	IPR001356 Homeobox; IPR009057 Homeodomain-like; IPR012287 Homeodomain-related
Csa3G002340.1	GO:0003684 damaged DNA binding; GO:0005515 protein binding; GO:0006289 nucleotide-excision repair; GO:0043161 proteasomal ubiquitin-dependent protein catabolic process	IPR000449 Ubiquitin-associated/translation elongation factor EF1B N-terminal; IPR000626 Ubiquitin; IPR006636 Heat shock chaperonin-binding; IPR009060 UBA-like; IPR015360 XPC-binding domain; IPR015496 Ubiquilin; IPR015940 Ubiquitin-associated/translation elongation factor EF1B N-terminal eukaryote; IPR019955 Ubiquitin supergroup; IPR019956 Ubiquitin subgroup
Csa3G002380.1	GO:0005515 protein binding	IPR000237 GRIP
Csa3G002370.1	GO:0003824 catalytic activity; GO:0004648 O-phospho-L-serine:2-oxoglutarate aminotransferase activity; GO:0006564 L-serine biosynthetic process; GO:0008152 metabolic process; GO:0030170 pyridoxal phosphate binding	IPR000192 Aminotransferase class V/Cysteine desulfurase; IPR003248 Phosphoserine aminotransferase subgroup; IPR015421 Pyridoxal phosphate-dependent transferase major region subdomain 1; IPR015422 Pyridoxal phosphate-dependent transferase major region subdomain 2; IPR015424 Pyridoxal phosphate-dependent transferase major domain; IPR020578 Aminotransferase class-V pyridoxal-phosphate binding site; …
Csa3G002450.1	IPR001251 Cellular retinaldehyde-binding/triple function C-terminal
Csa3G002460.1	GO:0004867 serine-type endopeptidase inhibitor activity; GO:0009611 response to wounding	IPR000864 Proteinase inhibitor I13 potato inhibitor I
Csa3G002510.1	GO:0003677 DNA binding; GO:0003899 DNA-directed RNA polymerase activity; GO:0005665 DNA-directed RNA polymerase II, core complex; GO:0006350 transcription; GO:0006366 transcription from RNA polymerase II promoter	IPR000684 RNA polymerase II heptapeptide repeat eukaryotic; IPR000722 RNA polymerase alpha subunit; IPR006592 RNA polymerase N-terminal; IPR007066 RNA polymerase Rpb1 domain 3; IPR007073 RNA polymerase Rpb1 domain 7; IPR007075 RNA polymerase Rpb1 domain 6; IPR007080 RNA polymerase Rpb1 domain 1; IPR007081 RNA polymerase Rpb1 domain 5; IPR007083 RNA polymerase Rpb1 domain 4
Csa3G002610.1	GO:0003700 sequence-specific DNA binding transcription factor activity; GO:0006355 regulation of transcription, DNA-dependent; GO:0043565 sequence-specific DNA binding; GO:0046983 protein dimerization activity	IPR004827 Basic-leucine zipper (bZIP) transcription factor; IPR011616 bZIP transcription factor bZIP-1
Csa3G002680.1	GO:0003856 3-dehydroquinate synthase activity; GO:0005737 cytoplasm; GO:0009073 aromatic amino acid family biosynthetic process	IPR002658 3-dehydroquinate synthase AroB; IPR016037 3-dehydroquinate synthase AroB subgroup
Csa3G002720.1	IPR009686 Senescence/spartin-associated
Csa3G002740.1	GO:0008219 cell death; GO:0016021 integral to membrane	IPR004326 Mlo-related protein
Csa3G002860.1	GO:0005634 nucleus; GO:0030528 transcription regulator activity; GO:0045449 regulation of transcription	IPR001092 Helix-loop-helix DNA-binding domain; IPR011598 Helix-loop-helix DNA-binding
Csa3G002890.1	GO:0003824 catalytic activity; GO:0006520 cellular amino acid metabolic process; GO:0030170 pyridoxal phosphate binding	IPR000277 Cys/Met metabolism pyridoxal phosphate-dependent enzyme; IPR015421 Pyridoxal phosphate-dependent transferase major region subdomain 1; IPR015422 Pyridoxal phosphate-dependent transferase major region subdomain 2; IPR015424 Pyridoxal phosphate-dependent transferase major domain
Csa3G002970.1	GO:0005634 nucleus; GO:0030528 transcription regulator activity; GO:0045449 regulation of transcription	IPR001092 Helix-loop-helix DNA-binding domain; IPR011598 Helix-loop-helix DNA-binding
Csa3G003470.1	GO:0003824 catalytic activity; GO:0005488 binding; GO:0008152 metabolic process; GO:0016491 oxidoreductase activity; GO:0055114 oxidation-reduction process	IPR002198 Short-chain dehydrogenase/reductase SDR; IPR002347 Glucose/ribitol dehydrogenase; IPR016040 NAD(P)-binding domain
Csa3G003480.1	IPR013089 Kelch-related; IPR015916 Galactose oxidase beta-propeller
Csa3G004510.1	GO:0000062 acyl-CoA binding; GO:0005488 binding	IPR000582 Acyl-CoA-binding protein ACBP; IPR014352 FERM/acyl-CoA-binding protein 3-helical bundle; IPR022408 Acyl-CoA-binding protein ACBP conserved site
Csa3G005030.1	GO:0003735 structural constituent of ribosome; GO:0005622 intracellular; GO:0005840 ribosome; GO:0006412 translation	IPR001383 Ribosomal protein L28
Csa3G008920.1	GO:0003700 sequence-specific DNA binding transcription factor activity; GO:0005634 nucleus; GO:0006355 regulation of transcription, DNA-dependent; GO:0043565 sequence-specific DNA binding	IPR000232 Heat shock factor (HSF)-type DNA-binding; IPR011991 Winged helix-turn-helix transcription repressor DNA-binding
Csa3G009490.1	GO:0000166 nucleotide binding; GO:0003676 nucleic acid binding	IPR000504 RNA recognition motif domain; IPR012677 Nucleotide-binding alpha-beta plait
Csa3G009520.1	IPR008004 Uncharacterised protein family UPF0503
Csa3G011620.1	GO:0005634 nucleus; GO:0030528 transcription regulator activity; GO:0045449 regulation of transcription	IPR001092 Helix-loop-helix DNA-binding domain; IPR011598 Helix-loop-helix DNA-binding
Csa3G015880.1	GO:0000287 magnesium ion binding; GO:0004749 ribose phosphate diphosphokinase activity; GO:0009116 nucleoside metabolic process; GO:0009156 ribonucleoside monophosphate biosynthetic process; GO:0009165 nucleotide biosynthetic process; GO:0044249 cellular biosynthetic process	IPR000836 Phosphoribosyltransferase; IPR000842 Phosphoribosyl pyrophosphate synthetase conserved site; IPR005946 Phosphoribosyl pyrophosphokinase
Csa3G015890.1	GO:0004437 inositol or phosphatidylinositol phosphatase activity	IPR000300 Inositol polyphosphate-related phosphatase; IPR005135 Endonuclease/exonuclease/phosphatase
Csa3G016390.1	GO:0000049 tRNA binding; GO:0000166 nucleotide binding; GO:0004812 aminoacyl-tRNA ligase activity; GO:0004826 phenylalanine-tRNA ligase activity; GO:0005524 ATP binding; GO:0005737 cytoplasm; GO:0006412 translation; GO:0006418 tRNA aminoacylation for protein translation; GO:0006432 phenylalanyl-tRNA aminoacylation; GO:0043039 tRNA aminoacylation	IPR002319 Phenylalanyl-tRNA synthetase; IPR004529 Phenylalanyl-tRNA synthetase class IIc alpha subunit; IPR006195 Aminoacyl-tRNA synthetase class II
Csa3G016400.1	GO:0000156 two-component response regulator activity; GO:0000160 two-component signal transduction system (phosphorelay); GO:0003677 DNA binding; GO:0005515 protein binding; GO:0006355 regulation of transcription, DNA-dependent; GO:0045449 regulation of transcription	IPR001789 Signal transduction response regulator receiver domain; IPR006447 Myb-like DNA-binding domain SHAQKYF class; IPR009057 Homeodomain-like; IPR011006 CheY-like superfamily; IPR012287 Homeodomain-related; IPR014778 Myb DNA-binding; IPR017930 HTH transcriptional regulator Myb-type DNA-binding
Csa3G016410.1	GO:0008168 methyltransferase activity	IPR004159 Protein of unknown function DUF248 methyltransferase putative
Csa3G016920.1	GO:0003824 catalytic activity; GO:0008152 metabolic process; GO:0016787 hydrolase activity	IPR005834 Haloacid dehalogenase-like hydrolase; IPR006402 HAD-superfamily hydrolase subfamily IA variant 3; IPR023214 HAD-like domain
Csa3G016960.1	GO:0000166 nucleotide binding; GO:0004176 ATP-dependent peptidase activity; GO:0004252 serine-type endopeptidase activity; GO:0005524 ATP binding; GO:0006508 proteolysis; GO:0017111 nucleoside-triphosphatase activity	IPR001984 Peptidase S16 Lon protease C-terminal; IPR003111 Peptidase S16 lon N-terminal; IPR003593 ATPase AAA+ type core; IPR003959 ATPase AAA-type core; IPR004815 Peptidase S16 ATP-dependent protease La; IPR008268 Peptidase S16 active site; IPR008269 Peptidase S16 Lon C-terminal; IPR015947 Pseudouridine synthase/archaeosine transglycosylase-like; IPR020568 Ribosomal protein S5 domain 2-type fold
Csa3G017260.1	GO:0003924 GTPase activity; GO:0005525 GTP binding; GO:0005622 intracellular; GO:0006886 intracellular protein transport; GO:0006913 nucleocytoplasmic transport; GO:0007165 signal transduction; GO:0007264 small GTPase mediated signal transduction; GO:0015031 protein transport	IPR001806 Ras GTPase; IPR002041 Ran GTPase; IPR003577 Ras small GTPase Ras type; IPR003578 Small GTPase Rho type; IPR003579 Ras small GTPase Rab type; IPR005225 Small GTP-binding protein; IPR006688 ADP-ribosylation factor; IPR013753 Ras; IPR020851 Small GTPase
Csa3G017270.1	GO:0005488 binding	IPR002885 Pentatricopeptide repeat; IPR011990 Tetratricopeptide-like helical
Csa3G020050.1	GO:0006457 protein folding; GO:0031072 heat shock protein binding; GO:0051082 unfolded protein binding	IPR001623 Heat shock protein DnaJ N-terminal; IPR003095 Heat shock protein DnaJ; IPR015609 Molecular chaperone heat shock protein Hsp40 DnaJ; IPR018253 Heat shock protein DnaJ conserved site
Csa3G026150.1	GO:0006869 lipid transport	IPR013770 Plant lipid transfer protein/hydrophobic protein helical domain; IPR016140 Bifunctional inhibitor/plant lipid transfer protein/seed storage
Csa3G026660.1	GO:0006869 lipid transport	IPR003612 Plant lipid transfer protein/seed storage/trypsin-alpha amylase inhibitor; IPR013770 Plant lipid transfer protein/hydrophobic protein helical domain; IPR016140 Bifunctional inhibitor/plant lipid transfer protein/seed storage
Csa3G033230.1	GO:0003999 adenine phosphoribosyltransferase activity; GO:0005737 cytoplasm; GO:0006168 adenine salvage; GO:0009116 nucleoside metabolic process	IPR000836 Phosphoribosyltransferase; IPR005764 Adenine phosphoribosyl transferase
Csa3G035310.1	IPR003676 Auxin responsive SAUR protein
Csa3G036420.1	GO:0003747 translation release factor activity; GO:0006415 translational termination	IPR000352 Peptide chain release factor class I/class II
Csa3G036540.1	GO:0008152 metabolic process; GO:0016597 amino acid binding	IPR002912 Amino acid-binding ACT
Csa3G036550.2	IPR019634 Uncharacterised protein family Ycf49
Csa3G036560.1	GO:0006814 sodium ion transport; GO:0008508 bile acid:sodium symporter activity; GO:0016020 membrane	IPR002657 Bile acid:sodium symporter
Csa3G038150.1	IPR010516 Sin3 associated polypeptide p18; IPR017250 Histone deacetylase complex SAP18 subunit
Csa3G038170.1	GO:0005576 extracellular region; GO:0009664 plant-type cell wall organization	IPR002963 Expansin; IPR007112 Expansin/pollen allergen DPBB domain; IPR007117 Pollen allergen/expansin C-terminal; IPR007118 Expansin/Lol pI; IPR009009 Barwin-related endoglucanase; IPR014733 Barwin-like endoglucanase
Csa3G038180.1	IPR005174 Protein of unknown function DUF295
Csa3G038190.1	GO:0003824 catalytic activity; GO:0004630 phospholipase D activity; GO:0005509 calcium ion binding; GO:0005515 protein binding; GO:0008152 metabolic process; GO:0016020 membrane; GO:0046470 phosphatidylcholine metabolic process	IPR000008 C2 calcium-dependent membrane targeting; IPR001736 Phospholipase D/Transphosphatidylase; IPR008973 C2 calcium/lipid-binding domain CaLB; IPR011402 Phospholipase D plant; IPR015679 Phospholipase D; IPR018029 C2 membrane targeting protein
Csa3G042380.1	GO:0000287 magnesium ion binding; GO:0008152 metabolic process; GO:0016829 lyase activity	IPR001906 Terpene synthase-like; IPR005630 Terpene synthase metal-binding domain; IPR008930 Terpenoid cylases/protein prenyltransferase alpha-alpha toroid; IPR008949 Terpenoid synthase
Csa3G045180.1	GO:0005515 protein binding	IPR001680 WD40 repeat; IPR011046 WD40 repeat-like-containing domain; IPR015943 WD40/YVTN repeat-like-containing domain; IPR017986 WD40-repeat-containing domain; IPR019781 WD40 repeat subgroup; IPR019782 WD40 repeat 2
Csa3G045220.1	GO:0005488 binding	IPR011989 Armadillo-like helical; IPR016024 Armadillo-type fold; IPR021843 Protein of unknown function DUF3437
Csa3G046230.1	GO:0008171 O-methyltransferase activity	IPR001077 O-methyltransferase family 2
Csa3G047730.1	GO:0008171 O-methyltransferase activity	IPR001077 O-methyltransferase family 2
Csa3G047740.1	GO:0008171 O-methyltransferase activity	IPR001077 O-methyltransferase family 2
Csa3G047820.1	GO:0000272 polysaccharide catabolic process; GO:0003824 catalytic activity; GO:0005975 carbohydrate metabolic process; GO:0016161 beta-amylase activity; GO:0043169 cation binding	IPR001554 Glycoside hydrolase family 14; IPR013781 Glycoside hydrolase subgroup catalytic core; IPR017853 Glycoside hydrolase catalytic core
Csa3G047830.1	GO:0016021 integral to membrane	IPR019109 Uncharacterised conserved protein ycf60
Csa3G047850.1	IPR008530 Protein of unknown function DUF812
Csa3G047860.1	IPR004853 Domain of unknown function DUF250
Csa3G047870.1	GO:0055085 transmembrane transport	IPR004648 Tetrapeptide transporter OPT1/isp4; IPR004813 Oligopeptide transporter OPT superfamily
Csa3G047880.1	GO:0003677 DNA binding; GO:0003899 DNA-directed RNA polymerase activity; GO:0005515 protein binding; GO:0006350 transcription; GO:0046983 protein dimerization activity	IPR001514 DNA-directed RNA polymerase 30-40kDa subunit conserved site; IPR007110 Immunoglobulin-like; IPR009025 DNA-directed RNA polymerase RBP11-like; IPR011261 DNA-directed RNA polymerase dimerisation; IPR011262 DNA-directed RNA polymerase insert domain; IPR011263 DNA-directed RNA polymerase RpoA/D/Rpb3-type
Csa3G047900.1	IPR008545 Protein of unknown function DUF827 plant
Csa3G047910.1	IPR008700 Pathogenic type III effector avirulence factor Avr cleavage site
Csa3G047920.1	GO:0005488 binding; GO:0005515 protein binding; GO:0005622 intracellular; GO:0006464 protein modification process; GO:0016881 acid-amino acid ligase activity	IPR000225 Armadillo; IPR000449 Ubiquitin-associated/translation elongation factor EF1B N-terminal; IPR000569 HECT; IPR003903 Ubiquitin interacting motif; IPR009060 UBA-like; IPR010309 E3 ubiquitin ligase domain of unknown function DUF908; IPR010314 E3 ubiquitin ligase domain of unknown function DUF913; IPR015940 Ubiquitin-associated/translation elongation factor EF1B N-terminal eukaryote; IPR0160…
Csa3G049440.1	GO:0003677 DNA binding; GO:0005622 intracellular; GO:0005634 nucleus; GO:0006355 regulation of transcription, DNA-dependent; GO:0043565 sequence-specific DNA binding	IPR003956 Transcription factor NFYB/HAP3 conserved site; IPR003957 Transcription factor CBFA/NFYB DNA topoisomerase; IPR003958 Transcription factor CBF/NF-Y/archaeal histone; IPR009072 Histone-fold
Csa3G061550.1	IPR005202 Transcription factor GRAS
Csa3G061560.1	GO:0003700 sequence-specific DNA binding transcription factor activity; GO:0043565 sequence-specific DNA binding; GO:0045449 regulation of transcription	IPR003657 DNA-binding WRKY
Csa3G062560.1	GO:0004672 protein kinase activity; GO:0004674 protein serine/threonine kinase activity; GO:0005524 ATP binding; GO:0006468 protein phosphorylation	IPR000719 Protein kinase catalytic domain; IPR002290 Serine/threonine-protein kinase domain; IPR011009 Protein kinase-like domain; IPR017442 Serine/threonine-protein kinase-like domain; IPR020635 Tyrosine-protein kinase catalytic domain
Csa3G062570.1	GO:0000166 nucleotide binding; GO:0003676 nucleic acid binding	IPR000504 RNA recognition motif domain; IPR012677 Nucleotide-binding alpha-beta plait
Csa3G066750.1	GO:0004190 aspartic-type endopeptidase activity; GO:0006508 proteolysis; GO:0006629 lipid metabolic process	IPR001461 Peptidase A1; IPR001969 Peptidase aspartic active site; IPR007856 Saposin-like type B 1; IPR008139 Saposin B; IPR009007 Peptidase aspartic catalytic; IPR011001 Saposin-like; IPR021109 Peptidase aspartic
Csa3G073900.1	GO:0003677 DNA binding; GO:0003700 sequence-specific DNA binding transcription factor activity; GO:0006355 regulation of transcription, DNA-dependent	IPR001471 Pathogenesis-related transcriptional factor/ERF DNA-binding; IPR016177 DNA-binding integrase-type
Csa3G074470.1	GO:0004070 aspartate carbamoyltransferase activity; GO:0006207 'de novo' pyrimidine base biosynthetic process; GO:0006520 cellular amino acid metabolic process; GO:0016597 amino acid binding; GO:0016743 carboxyl- or carbamoyltransferase activity	IPR002082 Aspartate carbamoyltransferase eukaryotic; IPR006130 Aspartate/ornithine carbamoyltransferase; IPR006131 Aspartate/ornithine carbamoyltransferase Asp/Orn-binding domain; IPR006132 Aspartate/ornithine carbamoyltransferase carbamoyl-P binding
Csa3G074490.1	GO:0016757 transferase activity, transferring glycosyl groups	IPR007657 Glycosyltransferase AER61 uncharacterised
Csa3G074990.1	GO:0003723 RNA binding; GO:0003725 double-stranded RNA binding; GO:0005622 intracellular	IPR001159 Double-stranded RNA-binding; IPR014720 Double-stranded RNA-binding-like
Csa3G076000.1	GO:0004462 lactoylglutathione lyase activity; GO:0046872 metal ion binding	IPR004360 Glyoxalase/bleomycin resistance protein/dioxygenase; IPR018146 Glyoxalase I conserved site
Csa3G076530.1	IPR006459 Uncharacterised protein family UPF0497 trans-membrane plant subgroup; IPR006702 Uncharacterised protein family UPF0497 trans-membrane plant
Csa3G077620.1	GO:0015986 ATP synthesis coupled proton transport; GO:0045261 proton-transporting ATP synthase complex, catalytic core F(1); GO:0046933 hydrogen ion transporting ATP synthase activity, rotational mechanism; GO:0046961 proton-transporting ATPase activity, rotational mechanism	IPR000131 ATPase F1 complex gamma subunit
Csa3G077650.1	GO:0003676 nucleic acid binding; GO:0004386 helicase activity; GO:0005524 ATP binding; GO:0008026 ATP-dependent helicase activity	IPR001650 Helicase C-terminal; IPR002464 DNA/RNA helicase ATP-dependent DEAH-box type conserved site; IPR007502 Helicase-associated domain; IPR011545 DNA/RNA helicase DEAD/DEAH box type N-terminal; IPR011709 Domain of unknown function DUF1605; IPR014001 DEAD-like helicase N-terminal; IPR014021 Helicase superfamily 1/2 ATP-binding domain
Csa3G077660.1	GO:0003841 1-acylglycerol-3-phosphate O-acyltransferase activity; GO:0008152 metabolic process; GO:0008415 acyltransferase activity; GO:0008654 phospholipid biosynthetic process; GO:0016020 membrane	IPR002123 Phospholipid/glycerol acyltransferase; IPR004552 1-acyl-sn-glycerol-3-phosphate acyltransferase
Csa3G077710.1	IPR019547 Kua-ubiquitin conjugating enzyme hybrid localisation
Csa3G078000.1	GO:0003676 nucleic acid binding; GO:0003677 DNA binding; GO:0003887 DNA-directed DNA polymerase activity; GO:0005622 intracellular; GO:0006139 nucleobase, nucleoside, nucleotide and nucleic acid metabolic process; GO:0006260 DNA replication; GO:0008408 3'-5' exonuclease activity	IPR001098 DNA-directed DNA polymerase family A palm domain; IPR002298 DNA polymerase A; IPR002562 3'-5' exonuclease; IPR012337 Ribonuclease H-like
Csa3G078250.1	IPR020683 Ankyrin repeat-containing domain
Csa3G078260.1	GO:0005215 transporter activity; GO:0006810 transport; GO:0016021 integral to membrane	IPR004696 Tpt phosphate/phosphoenolpyruvate translocator; IPR004853 Domain of unknown function DUF250
Csa3G078280.1	GO:0005507 copper ion binding; GO:0009055 electron carrier activity	IPR003245 Plastocyanin-like; IPR008972 Cupredoxin
Csa3G078290.1	GO:0005097 Rab GTPase activator activity; GO:0005622 intracellular; GO:0032313 regulation of Rab GTPase activity	IPR000195 Rab-GAP/TBC domain
Csa3G078790.1	GO:0030246 carbohydrate binding	IPR006918 Glycosyl-phosphatidyl inositol-anchored plant; IPR008965 Carbohydrate-binding
Csa3G081340.1	IPR002068 Heat shock protein Hsp20; IPR008978 HSP20-like chaperone
Csa3G081350.1	IPR018962 Domain of unknown function DUF1995
Csa3G081365.1	IPR009069 MTCP1
Csa3G081900.1	GO:0005509 calcium ion binding	IPR011992 EF-hand-like domain; IPR018247 EF-Hand 1 calcium-binding site; IPR018249 EF-HAND 2
Csa3G081930.1	GO:0010181 FMN binding; GO:0016481 negative regulation of transcription; GO:0016491 oxidoreductase activity	IPR005025 NADPH-dependent FMN reductase; IPR008254 Flavodoxin/nitric oxide synthase; IPR010089 Flavoprotein WrbA
Csa3G088430.1	GO:0005634 nucleus; GO:0030528 transcription regulator activity; GO:0045449 regulation of transcription	IPR001092 Helix-loop-helix DNA-binding domain; IPR011598 Helix-loop-helix DNA-binding
Csa3G088930.1	IPR004993 GH3 auxin-responsive promoter
Csa3G088960.1	GO:0005515 protein binding	IPR001680 WD40 repeat; IPR011046 WD40 repeat-like-containing domain; IPR015943 WD40/YVTN repeat-like-containing domain; IPR017986 WD40-repeat-containing domain; IPR019781 WD40 repeat subgroup; IPR019782 WD40 repeat 2
Csa3G088980.1	GO:0004857 enzyme inhibitor activity; GO:0005618 cell wall; GO:0030599 pectinesterase activity; GO:0042545 cell wall modification	IPR000070 Pectinesterase catalytic; IPR006501 Pectinesterase inhibitor; IPR011050 Pectin lyase fold/virulence factor; IPR012334 Pectin lyase fold; IPR018040 Pectinesterase active site
Csa3G088990.1	IPR007493 Protein of unknown function DUF538
Csa3G089000.1	IPR006596 Nucleotide binding protein PINc
Csa3G094510.1	GO:0005215 transporter activity; GO:0006810 transport; GO:0016020 membrane; GO:0016021 integral to membrane; GO:0055085 transmembrane transport	IPR005828 General substrate transporter; IPR005829 Sugar transporter conserved site; IPR016196 Major facilitator superfamily general substrate transporter; IPR020846 Major facilitator superfamily
Csa3G095020.1	GO:0005215 transporter activity; GO:0006810 transport; GO:0016020 membrane; GO:0016021 integral to membrane; GO:0022891 substrate-specific transmembrane transporter activity; GO:0055085 transmembrane transport	IPR003663 Sugar/inositol transporter; IPR005828 General substrate transporter; IPR005829 Sugar transporter conserved site; IPR016196 Major facilitator superfamily general substrate transporter; IPR020846 Major facilitator superfamily
Csa3G095040.1	GO:0000287 magnesium ion binding; GO:0008152 metabolic process; GO:0016829 lyase activity	IPR001906 Terpene synthase-like; IPR005630 Terpene synthase metal-binding domain; IPR008930 Terpenoid cylases/protein prenyltransferase alpha-alpha toroid; IPR008949 Terpenoid synthase
Csa3G095030.1	GO:0000786 nucleosome; GO:0003677 DNA binding; GO:0005634 nucleus; GO:0006334 nucleosome assembly	IPR001951 Histone H4
Csa3G096040.1	GO:0000287 magnesium ion binding; GO:0008152 metabolic process; GO:0016829 lyase activity	IPR001906 Terpene synthase-like; IPR005630 Terpene synthase metal-binding domain; IPR008930 Terpenoid cylases/protein prenyltransferase alpha-alpha toroid; IPR008949 Terpenoid synthase
Csa3G097040.1	GO:0000287 magnesium ion binding; GO:0008152 metabolic process; GO:0016829 lyase activity	IPR001906 Terpene synthase-like; IPR005630 Terpene synthase metal-binding domain; IPR008930 Terpenoid cylases/protein prenyltransferase alpha-alpha toroid; IPR008949 Terpenoid synthase
Csa3G097540.1	GO:0000287 magnesium ion binding; GO:0008152 metabolic process; GO:0016829 lyase activity	IPR001906 Terpene synthase-like; IPR005630 Terpene synthase metal-binding domain; IPR008930 Terpenoid cylases/protein prenyltransferase alpha-alpha toroid; IPR008949 Terpenoid synthase
Csa3G098040.1	GO:0004672 protein kinase activity; GO:0004674 protein serine/threonine kinase activity; GO:0005524 ATP binding; GO:0006468 protein phosphorylation	IPR000719 Protein kinase catalytic domain; IPR001245 Serine-threonine/tyrosine-protein kinase; IPR002290 Serine/threonine-protein kinase domain; IPR008271 Serine/threonine-protein kinase active site; IPR011009 Protein kinase-like domain; IPR020635 Tyrosine-protein kinase catalytic domain
Csa3G098540.1	GO:0003735 structural constituent of ribosome; GO:0005622 intracellular; GO:0005840 ribosome; GO:0006412 translation	IPR003256 Ribosomal protein L24; IPR005824 KOW; IPR005825 Ribosomal protein L24/L26 conserved site; IPR008991 Translation protein SH3-like; IPR014723 Ribosomal protein L24 SH3-like
Csa3G098550.1	GO:0003824 catalytic activity; GO:0005488 binding; GO:0008152 metabolic process; GO:0044237 cellular metabolic process; GO:0050662 coenzyme binding	IPR001509 NAD-dependent epimerase/dehydratase; IPR016040 NAD(P)-binding domain
Csa3G098560.1	GO:0005622 intracellular; GO:0008270 zinc ion binding	IPR007087 Zinc finger C2H2-type
Csa3G099570.1	GO:0005529 sugar binding; GO:0048544 recognition of pollen	IPR000858 S-locus glycoprotein; IPR001480 Bulb-type lectin domain; IPR003609 Apple-like; IPR011009 Protein kinase-like domain; IPR013227 PAN-2 domain
Csa3G099580.1	GO:0004672 protein kinase activity; GO:0004674 protein serine/threonine kinase activity; GO:0005524 ATP binding; GO:0005529 sugar binding; GO:0006468 protein phosphorylation; GO:0048544 recognition of pollen	IPR000719 Protein kinase catalytic domain; IPR000858 S-locus glycoprotein; IPR001480 Bulb-type lectin domain; IPR002290 Serine/threonine-protein kinase domain; IPR003609 Apple-like; IPR008271 Serine/threonine-protein kinase active site; IPR011009 Protein kinase-like domain; IPR013227 PAN-2 domain; IPR017442 Serine/threonine-protein kinase-like domain; IPR020635 Tyrosine-protein kinase catalytic d…
Csa3G099600.1	GO:0004143 diacylglycerol kinase activity; GO:0007205 activation of protein kinase C activity by G-protein coupled receptor protein signaling pathway	IPR000756 Diacylglycerol kinase accessory domain; IPR001206 Diacylglycerol kinase catalytic domain
Csa3G099610.1	IPR005174 Protein of unknown function DUF295
Csa3G099680.1	GO:0009765 photosynthesis, light harvesting; GO:0016020 membrane	IPR001344 Chlorophyll A-B binding protein plant; IPR022796 Chlorophyll A-B binding protein
Csa3G099700.1	GO:0016020 membrane; GO:0017004 cytochrome complex assembly; GO:0055114 oxidation-reduction process	IPR003834 Cytochrome c assembly protein transmembrane domain
Csa3G099710.1	IPR008480 Protein of unknown function DUF761 plant
Csa3G099760.1	GO:0006952 defense response; GO:0009607 response to biotic stimulus	IPR000916 Bet v I allergen
Csa3G099770.1	GO:0006952 defense response; GO:0009607 response to biotic stimulus	IPR000916 Bet v I allergen
Csa3G100790.1	GO:0016021 integral to membrane	IPR007248 Mpv17/PMP22
Csa3G100800.1	GO:0003677 DNA binding; GO:0045449 regulation of transcription	IPR003441 No apical meristem (NAM) protein
Csa3G101810.1	GO:0003677 DNA binding; GO:0045449 regulation of transcription	IPR003441 No apical meristem (NAM) protein
Csa3G104890.1	GO:0005488 binding	IPR002885 Pentatricopeptide repeat; IPR011990 Tetratricopeptide-like helical
Csa3G110640.1	GO:0003924 GTPase activity; GO:0005525 GTP binding; GO:0005622 intracellular; GO:0006886 intracellular protein transport; GO:0006913 nucleocytoplasmic transport; GO:0007165 signal transduction; GO:0007264 small GTPase mediated signal transduction; GO:0015031 protein transport	IPR001806 Ras GTPase; IPR002041 Ran GTPase; IPR003577 Ras small GTPase Ras type; IPR003578 Small GTPase Rho type; IPR003579 Ras small GTPase Rab type; IPR005225 Small GTP-binding protein; IPR006688 ADP-ribosylation factor; IPR013753 Ras; IPR020851 Small GTPase
Csa3G110660.1	GO:0003824 catalytic activity; GO:0004637 phosphoribosylamine-glycine ligase activity; GO:0005524 ATP binding; GO:0009113 purine base biosynthetic process	IPR000115 Phosphoribosylglycinamide synthetase; IPR011054 Rudiment single hybrid motif; IPR011761 ATP-grasp fold; IPR013815 ATP-grasp fold subdomain 1; IPR013816 ATP-grasp fold subdomain 2; IPR013817 Pre-ATP-grasp fold; IPR016185 PreATP-grasp-like fold; IPR020559 Phosphoribosylglycinamide synthetase conserved site; IPR020560 Phosphoribosylglycinamide synthetase C-domain; IPR020561 Phosphoribosylg…
Csa3G110720.1	GO:0008375 acetylglucosaminyltransferase activity; GO:0016020 membrane	IPR003406 Glycosyl transferase family 14
Csa3G113330.1	GO:0003677 DNA binding; GO:0003887 DNA-directed DNA polymerase activity; GO:0005524 ATP binding; GO:0006260 DNA replication; GO:0009360 DNA polymerase III complex	IPR003959 ATPase AAA-type core; IPR008921 DNA polymerase III clamp loader complex gamma/delta/delta subunit C-terminal; IPR012763 DNA polymerase III subunit gamma/ tau; IPR022754 DNA polymerase III gamma subunit domain III
Csa3G114490.1	GO:0005215 transporter activity; GO:0006810 transport; GO:0016020 membrane; GO:0055085 transmembrane transport	IPR006043 Xanthine/uracil/vitamin C permease
Csa3G114500.1	GO:0004672 protein kinase activity; GO:0004674 protein serine/threonine kinase activity; GO:0005524 ATP binding; GO:0006468 protein phosphorylation	IPR000719 Protein kinase catalytic domain; IPR002290 Serine/threonine-protein kinase domain; IPR008271 Serine/threonine-protein kinase active site; IPR011009 Protein kinase-like domain; IPR017442 Serine/threonine-protein kinase-like domain; IPR020635 Tyrosine-protein kinase catalytic domain
Csa3G114510.1	GO:0003824 catalytic activity; GO:0008152 metabolic process; GO:0008661 1-deoxy-D-xylulose-5-phosphate synthase activity; GO:0016114 terpenoid biosynthetic process; GO:0016624 oxidoreductase activity, acting on the aldehyde or oxo group of donors, disulfide as acceptor	IPR001017 Dehydrogenase E1 component; IPR005474 Transketolase N-terminal; IPR005475 Transketolase-like pyrimidine-binding domain; IPR005476 Transketolase C-terminal; IPR005477 Deoxyxylulose-5-phosphate synthase; IPR009014 Transketolase C-terminal/Pyruvate-ferredoxin oxidoreductase domain II; IPR015941 Transketolase-like C-terminal; IPR020826 Transketolase binding site
Csa3G114520.1	GO:0016020 membrane	IPR004263 Exostosin-like
Csa3G115050.1	GO:0003824 catalytic activity; GO:0005975 carbohydrate metabolic process; GO:0030246 carbohydrate binding	IPR008979 Galactose-binding domain-like; IPR010325 Rhamnogalacturonate lyase; IPR011013 Glycoside hydrolase-type carbohydrate-binding; IPR013784 Carbohydrate-binding-like fold
Csa3G115060.1	GO:0004672 protein kinase activity; GO:0004674 protein serine/threonine kinase activity; GO:0005488 binding; GO:0005524 ATP binding; GO:0005529 sugar binding; GO:0006468 protein phosphorylation	IPR000719 Protein kinase catalytic domain; IPR000985 Legume lectin alpha chain conserved site; IPR001220 Legume lectin beta chain; IPR002290 Serine/threonine-protein kinase domain; IPR008271 Serine/threonine-protein kinase active site; IPR008985 Concanavalin A-like lectin/glucanase; IPR011009 Protein kinase-like domain; IPR013320 Concanavalin A-like lectin/glucanase subgroup; IPR017441 Protein ki…
Csa3G115620.1	GO:0004497 monooxygenase activity; GO:0005506 iron ion binding; GO:0009055 electron carrier activity; GO:0020037 heme binding; GO:0055114 oxidation-reduction process	IPR001128 Cytochrome P450; IPR002401 Cytochrome P450 E-class group I; IPR017972 Cytochrome P450 conserved site
Csa3G116680.1	IPR006994 Basic helix-loop-helix Nulp1-type
Csa3G119500.1	GO:0005634 nucleus; GO:0030528 transcription regulator activity; GO:0045449 regulation of transcription	IPR001092 Helix-loop-helix DNA-binding domain; IPR011598 Helix-loop-helix DNA-binding
Csa3G119520.1	GO:0004497 monooxygenase activity; GO:0005506 iron ion binding; GO:0009055 electron carrier activity; GO:0020037 heme binding; GO:0055114 oxidation-reduction process	IPR001128 Cytochrome P450; IPR002401 Cytochrome P450 E-class group I
Csa3G119600.1	GO:0006662 glycerol ether metabolic process; GO:0009055 electron carrier activity; GO:0015035 protein disulfide oxidoreductase activity; GO:0045454 cell redox homeostasis	IPR005746 Thioredoxin; IPR012335 Thioredoxin fold; IPR012336 Thioredoxin-like fold; IPR013766 Thioredoxin domain; IPR017936 Thioredoxin-like; IPR017937 Thioredoxin conserved site
Csa3G119650.1	IPR006476 Conserved hypothetical protein CHP01589 plant
Csa3G119680.1	GO:0003824 catalytic activity; GO:0004553 hydrolase activity, hydrolyzing O-glycosyl compounds; GO:0004568 chitinase activity; GO:0005975 carbohydrate metabolic process; GO:0006032 chitin catabolic process; GO:0043169 cation binding	IPR001223 Glycoside hydrolase family 18 catalytic domain; IPR011583 Chitinase II; IPR013781 Glycoside hydrolase subgroup catalytic core; IPR017853 Glycoside hydrolase catalytic core
Csa3G119700.1	GO:0003700 sequence-specific DNA binding transcription factor activity; GO:0043565 sequence-specific DNA binding; GO:0045449 regulation of transcription	IPR003657 DNA-binding WRKY
Csa3G121560.1	GO:0009269 response to desiccation	IPR004864 Late embryogenesis abundant protein group 2; IPR013783 Immunoglobulin-like fold; IPR013990 Water stress and hypersensitive response domain
Csa3G123210.1	GO:0005515 protein binding	IPR000717 Proteasome component (PCI) domain; IPR011991 Winged helix-turn-helix transcription repressor DNA-binding; IPR019585 26S proteasome regulatory subunit Rpn7
Csa3G124750.1	GO:0005488 binding; GO:0005515 protein binding	IPR000225 Armadillo; IPR006911 Protein of unknown function DUF634; IPR011989 Armadillo-like helical; IPR016024 Armadillo-type fold
Csa3G124860.1	GO:0005509 calcium ion binding; GO:0008152 metabolic process; GO:0008415 acyltransferase activity	IPR002048 Calcium-binding EF-hand; IPR002123 Phospholipid/glycerol acyltransferase; IPR011992 EF-hand-like domain; IPR018247 EF-Hand 1 calcium-binding site; IPR018248 EF-hand; IPR018249 EF-HAND 2
Csa3G124870.1	GO:0003700 sequence-specific DNA binding transcription factor activity; GO:0005634 nucleus; GO:0006355 regulation of transcription, DNA-dependent	IPR002487 Transcription factor K-box
Csa3G124880.1	IPR010516 Sin3 associated polypeptide p18
Csa3G126110.1	IPR005175 Domain of unknown function DUF296
Csa3G126120.1	GO:0004175 endopeptidase activity; GO:0004298 threonine-type endopeptidase activity; GO:0005839 proteasome core complex; GO:0051603 proteolysis involved in cellular protein catabolic process	IPR001353 Proteasome subunit alpha/beta; IPR016050 Proteasome beta-type subunit conserved site
Csa3G126200.1	GO:0006388 tRNA splicing, via endonucleolytic cleavage and ligation; GO:0016772 transferase activity, transferring phosphorus-containing groups	IPR002745 Phosphotransferase KptA/Tpt1
Csa3G126240.1	GO:0003824 catalytic activity; GO:0004802 transketolase activity; GO:0008152 metabolic process	IPR005474 Transketolase N-terminal; IPR005475 Transketolase-like pyrimidine-binding domain; IPR005476 Transketolase C-terminal; IPR005478 Transketolase bacterial-like; IPR009014 Transketolase C-terminal/Pyruvate-ferredoxin oxidoreductase domain II; IPR015941 Transketolase-like C-terminal; IPR020826 Transketolase binding site
Csa3G126830.1	GO:0003824 catalytic activity; GO:0005488 binding; GO:0008152 metabolic process	IPR000594 UBA/THIF-type NAD/FAD binding fold; IPR009036 Molybdenum cofactor biosynthesis MoeB; IPR016040 NAD(P)-binding domain
Csa3G126980.1	GO:0005086 ARF guanyl-nucleotide exchange factor activity; GO:0005488 binding; GO:0005622 intracellular; GO:0032012 regulation of ARF protein signal transduction	IPR000904 SEC7-like; IPR011989 Armadillo-like helical; IPR015403 Domain of unknown function DUF1981 SEC7 associated; IPR016024 Armadillo-type fold
Csa3G129520.1	GO:0005515 protein binding; GO:0008270 zinc ion binding	IPR001841 Zinc finger RING-type; IPR013083 Zinc finger RING/FYVE/PHD-type; IPR018957 Zinc finger C3HC4 RING-type
Csa3G130280.1	IPR008700 Pathogenic type III effector avirulence factor Avr cleavage site
Csa3G131940.1	GO:0005634 nucleus; GO:0030528 transcription regulator activity; GO:0045449 regulation of transcription	IPR001092 Helix-loop-helix DNA-binding domain; IPR011598 Helix-loop-helix DNA-binding
Csa3G132000.1	GO:0006457 protein folding; GO:0008152 metabolic process; GO:0031072 heat shock protein binding; GO:0051082 unfolded protein binding	IPR001305 Heat shock protein DnaJ cysteine-rich domain; IPR002477 Peptidoglycan binding-like
Csa3G133300.1	GO:0004417 hydroxyethylthiazole kinase activity; GO:0009228 thiamine biosynthetic process	IPR000417 Hydroxyethylthiazole kinase
Csa3G133290.1	GO:0008375 acetylglucosaminyltransferase activity; GO:0016020 membrane	IPR003406 Glycosyl transferase family 14
Csa3G133320.1	GO:0016020 membrane	IPR005016 TMS membrane protein/tumour differentially expressed protein
Csa3G133360.1	GO:0005515 protein binding	IPR001810 F-box domain cyclin-like; IPR022364 F-box domain Skp2-like
Csa3G133380.1	GO:0005515 protein binding	IPR004045 Glutathione S-transferase N-terminal; IPR004046 Glutathione S-transferase C-terminal; IPR010987 Glutathione S-transferase C-terminal-like; IPR012335 Thioredoxin fold; IPR012336 Thioredoxin-like fold; IPR017933 Glutathione S-transferase/chloride channel C-terminal
Csa3G133370.1	GO:0005515 protein binding	IPR004045 Glutathione S-transferase N-terminal; IPR004046 Glutathione S-transferase C-terminal; IPR010987 Glutathione S-transferase C-terminal-like; IPR012335 Thioredoxin fold; IPR012336 Thioredoxin-like fold; IPR017933 Glutathione S-transferase/chloride channel C-terminal
Csa3G133880.1	GO:0005515 protein binding	IPR004045 Glutathione S-transferase N-terminal; IPR004046 Glutathione S-transferase C-terminal; IPR010987 Glutathione S-transferase C-terminal-like; IPR012335 Thioredoxin fold; IPR012336 Thioredoxin-like fold; IPR017933 Glutathione S-transferase/chloride channel C-terminal
Csa3G134720.1	GO:0005856 cytoskeleton; GO:0030833 regulation of actin filament polymerization	IPR007188 Arp2/3 complex 34kDa subunit p34-Arc
Csa3G134740.1	IPR008528 Protein of unknown function DUF810; IPR014770 Munc13 homology 1; IPR014772 Mammalian uncoordinated homology 13 domain 2
Csa3G134750.1	GO:0005215 transporter activity; GO:0006857 oligopeptide transport; GO:0016020 membrane	IPR000109 Oligopeptide transporter; IPR016196 Major facilitator superfamily general substrate transporter
Csa3G134820.1	GO:0005488 binding; GO:0005515 protein binding	IPR001440 Tetratricopeptide TPR-1; IPR011990 Tetratricopeptide-like helical; IPR013026 Tetratricopeptide repeat-containing; IPR019734 Tetratricopeptide repeat
Csa3G135040.1	IPR021715 Pre-mRNA splicing Prp18-interacting factor
Csa3G135110.1	GO:0016787 hydrolase activity	IPR004843 Metallo-dependent phosphatase; IPR006186 Serine/threonine-specific protein phosphatase/bis(5-nucleosyl)-tetraphosphatase
Csa3G135120.1	GO:0003677 DNA binding; GO:0003700 sequence-specific DNA binding transcription factor activity; GO:0006355 regulation of transcription, DNA-dependent	IPR001471 Pathogenesis-related transcriptional factor/ERF DNA-binding; IPR016177 DNA-binding integrase-type
Csa3G135620.1	GO:0003677 DNA binding; GO:0003700 sequence-specific DNA binding transcription factor activity; GO:0006355 regulation of transcription, DNA-dependent	IPR001471 Pathogenesis-related transcriptional factor/ERF DNA-binding; IPR016177 DNA-binding integrase-type
Csa3G135630.1	GO:0003677 DNA binding; GO:0003700 sequence-specific DNA binding transcription factor activity; GO:0006355 regulation of transcription, DNA-dependent	IPR001471 Pathogenesis-related transcriptional factor/ERF DNA-binding; IPR016177 DNA-binding integrase-type
Csa3G141850.1	GO:0000155 two-component sensor activity; GO:0000156 two-component response regulator activity; GO:0000160 two-component signal transduction system (phosphorelay); GO:0004673 protein histidine kinase activity; GO:0004871 signal transducer activity; GO:0005515 protein binding; GO:0005524 ATP binding; GO:0005789 endoplasmic reticulum membrane; GO:0006355 regulation of transcription, DNA-dependent; …	IPR001789 Signal transduction response regulator receiver domain; IPR003018 GAF; IPR003594 ATPase-like ATP-binding domain; IPR003661 Signal transduction histidine kinase subgroup 1 dimerisation/phosphoacceptor domain; IPR009082 Signal transduction histidine kinase homodimeric; IPR011006 CheY-like superfamily; IPR014525 Signal transduction histidine kinase hybrid-type ethylene sensor
Csa3G141860.1	GO:0003676 nucleic acid binding; GO:0005622 intracellular; GO:0008270 zinc ion binding	IPR007087 Zinc finger C2H2-type; IPR013087 Zinc finger C2H2-type/integrase DNA-binding; IPR015880 Zinc finger C2H2-like
Csa3G141880.1	GO:0004672 protein kinase activity; GO:0004674 protein serine/threonine kinase activity; GO:0005524 ATP binding; GO:0006468 protein phosphorylation	IPR000719 Protein kinase catalytic domain; IPR002290 Serine/threonine-protein kinase domain; IPR011009 Protein kinase-like domain; IPR017441 Protein kinase ATP binding site; IPR017442 Serine/threonine-protein kinase-like domain; IPR020635 Tyrosine-protein kinase catalytic domain
Csa3G143500.1	GO:0003676 nucleic acid binding; GO:0003677 DNA binding; GO:0005634 nucleus; GO:0006352 transcription initiation, DNA-dependent; GO:0008270 zinc ion binding; GO:0016570 histone modification	IPR001878 Zinc finger CCHC-type; IPR004343 Plus-3; IPR018144 Plus-3 domain subgroup
Csa3G143570.1	GO:0005634 nucleus; GO:0045449 regulation of transcription; GO:0046983 protein dimerization activity	IPR003311 AUX/IAA protein; IPR011525 Aux/IAA-ARF-dimerisation
Csa3G143580.1	GO:0005634 nucleus; GO:0045449 regulation of transcription; GO:0046983 protein dimerization activity	IPR003311 AUX/IAA protein; IPR011525 Aux/IAA-ARF-dimerisation
Csa3G146320.1	IPR008546 Domain of unknown function DUF828; IPR013666 Pleckstrin-like plant
Csa3G146330.1	GO:0005515 protein binding	IPR000048 IQ motif EF-hand binding site
Csa3G146340.1	GO:0005215 transporter activity; GO:0006810 transport; GO:0008271 secondary active sulfate transmembrane transporter activity; GO:0008272 sulfate transport; GO:0016020 membrane; GO:0016021 integral to membrane; GO:0055085 transmembrane transport	IPR001902 Sulphate anion transporter; IPR002645 Sulphate transporter/antisigma-factor antagonist STAS; IPR011547 Sulphate transporter; IPR018045 Sulphate anion transporter conserved site
Csa3G146350.1	GO:0005515 protein binding	IPR001611 Leucine-rich repeat; IPR013210 Leucine-rich repeat-containing N-terminal type 2
Csa3G146390.1	IPR005172 Tesmin/TSO1-like CXC
Csa3G146480.1	GO:0006869 lipid transport	IPR003612 Plant lipid transfer protein/seed storage/trypsin-alpha amylase inhibitor; IPR013770 Plant lipid transfer protein/hydrophobic protein helical domain; IPR016140 Bifunctional inhibitor/plant lipid transfer protein/seed storage
Csa3G146540.1	IPR004324 Biopterin transport-related protein BT1; IPR016196 Major facilitator superfamily general substrate transporter
Csa3G147730.1	IPR001251 Cellular retinaldehyde-binding/triple function C-terminal; IPR011074 Phosphatidylinositol transfer protein-like N-terminal
Csa3G147770.1	GO:0003824 catalytic activity	IPR001045 Spermine synthase
Csa3G147790.1	GO:0003824 catalytic activity; GO:0004553 hydrolase activity, hydrolyzing O-glycosyl compounds; GO:0005529 sugar binding; GO:0005975 carbohydrate metabolic process; GO:0043169 cation binding	IPR000922 D-galactoside/L-rhamnose binding SUEL lectin domain; IPR001944 Glycoside hydrolase family 35; IPR008979 Galactose-binding domain-like; IPR013781 Glycoside hydrolase subgroup catalytic core; IPR017853 Glycoside hydrolase catalytic core
Csa3G147780.1	GO:0009538 photosystem I reaction center; GO:0015979 photosynthesis	IPR003685 Photosystem I PsaD
Csa3G149380.1	IPR021410 Protein of unknown function DUF3049
Csa3G149880.1	GO:0003676 nucleic acid binding; GO:0004386 helicase activity; GO:0005524 ATP binding; GO:0008026 ATP-dependent helicase activity	IPR001650 Helicase C-terminal; IPR011545 DNA/RNA helicase DEAD/DEAH box type N-terminal; IPR014001 DEAD-like helicase N-terminal; IPR014014 RNA helicase DEAD-box type Q motif; IPR014021 Helicase superfamily 1/2 ATP-binding domain
Csa3G149890.1	GO:0005978 glycogen biosynthetic process; GO:0008878 glucose-1-phosphate adenylyltransferase activity; GO:0009058 biosynthetic process; GO:0016740 transferase activity; GO:0016779 nucleotidyltransferase activity	IPR005835 Nucleotidyl transferase; IPR005836 ADP-glucose pyrophosphorylase conserved site; IPR011004 Trimeric LpxA-like; IPR011831 Glucose-1-phosphate adenylyltransferase
Csa3G149900.1	GO:0003824 catalytic activity; GO:0005488 binding; GO:0008152 metabolic process; GO:0016491 oxidoreductase activity; GO:0055114 oxidation-reduction process	IPR002198 Short-chain dehydrogenase/reductase SDR; IPR002347 Glucose/ribitol dehydrogenase; IPR016040 NAD(P)-binding domain; IPR020904 Short-chain dehydrogenase/reductase conserved site
Csa3G150000.1	GO:0004190 aspartic-type endopeptidase activity; GO:0006508 proteolysis	IPR001461 Peptidase A1; IPR009007 Peptidase aspartic catalytic; IPR021109 Peptidase aspartic
Csa3G150120.1	GO:0005515 protein binding	IPR000210 BTB/POZ-like; IPR002083 MATH; IPR008974 TRAF-like; IPR011333 BTB/POZ fold; IPR013069 BTB/POZ; IPR013089 Kelch-related; IPR013322 TRAF-type
Csa3G151540.1	GO:0005515 protein binding; GO:0008270 zinc ion binding; GO:0009055 electron carrier activity; GO:0046872 metal ion binding	IPR001841 Zinc finger RING-type; IPR004039 Rubredoxin-type Fe(Cys)4 protein; IPR008913 Zinc finger CHY-type; IPR013083 Zinc finger RING/FYVE/PHD-type; IPR017921 Zinc finger CTCHY-type; IPR018957 Zinc finger C3HC4 RING-type
Csa3G152140.1	GO:0003676 nucleic acid binding; GO:0008270 zinc ion binding	IPR000571 Zinc finger CCCH-type
Csa3G153180.1	GO:0006511 ubiquitin-dependent protein catabolic process; GO:0031461 cullin-RING ubiquitin ligase complex; GO:0031625 ubiquitin protein ligase binding	IPR001373 Cullin N-terminal; IPR011991 Winged helix-turn-helix transcription repressor DNA-binding; IPR016158 Cullin homology; IPR016159 Cullin repeat-like-containing domain; IPR019559 Cullin protein neddylation domain
Csa3G154260.1	GO:0030001 metal ion transport; GO:0046872 metal ion binding	IPR006121 Heavy metal transport/detoxification protein
Csa3G165640.1	GO:0003700 sequence-specific DNA binding transcription factor activity; GO:0006355 regulation of transcription, DNA-dependent; GO:0008270 zinc ion binding; GO:0043565 sequence-specific DNA binding	IPR000679 Zinc finger GATA-type; IPR013088 Zinc finger NHR/GATA-type
Csa3G165660.1	IPR009606 Protein of unknown function DUF1218
Csa3G168410.1	GO:0003700 sequence-specific DNA binding transcription factor activity; GO:0043565 sequence-specific DNA binding; GO:0045449 regulation of transcription	IPR003657 DNA-binding WRKY
Csa3G172980.1	GO:0005634 nucleus; GO:0030528 transcription regulator activity; GO:0045449 regulation of transcription	IPR001092 Helix-loop-helix DNA-binding domain; IPR011598 Helix-loop-helix DNA-binding
Csa3G174570.1	GO:0004806 triglyceride lipase activity; GO:0006629 lipid metabolic process	IPR002921 Lipase class 3
Csa3G174580.1	GO:0004672 protein kinase activity; GO:0004674 protein serine/threonine kinase activity; GO:0005515 protein binding; GO:0005524 ATP binding; GO:0006468 protein phosphorylation	IPR000719 Protein kinase catalytic domain; IPR001611 Leucine-rich repeat; IPR002290 Serine/threonine-protein kinase domain; IPR003591 Leucine-rich repeat typical subtype; IPR011009 Protein kinase-like domain; IPR013210 Leucine-rich repeat-containing N-terminal type 2; IPR017441 Protein kinase ATP binding site; IPR017442 Serine/threonine-protein kinase-like domain; IPR020635 Tyrosine-protein kinas…
Csa3G175080.1	GO:0004672 protein kinase activity; GO:0004674 protein serine/threonine kinase activity; GO:0004713 protein tyrosine kinase activity; GO:0005515 protein binding; GO:0005524 ATP binding; GO:0006468 protein phosphorylation	IPR000719 Protein kinase catalytic domain; IPR001611 Leucine-rich repeat; IPR002290 Serine/threonine-protein kinase domain; IPR003591 Leucine-rich repeat typical subtype; IPR008266 Tyrosine-protein kinase active site; IPR011009 Protein kinase-like domain; IPR013210 Leucine-rich repeat-containing N-terminal type 2; IPR017441 Protein kinase ATP binding site; IPR017442 Serine/threonine-protein kinas…
Csa3G175630.1	GO:0005515 protein binding; GO:0005524 ATP binding; GO:0005694 chromosome; GO:0051276 chromosome organization	IPR003395 RecF/RecN/SMC; IPR010935 SMCs flexible hinge
Csa3G179180.1	GO:0004601 peroxidase activity; GO:0006979 response to oxidative stress; GO:0020037 heme binding; GO:0055114 oxidation-reduction process	IPR000823 Plant peroxidase; IPR002016 Haem peroxidase plant/fungal/bacterial; IPR010255 Haem peroxidase; IPR019793 Peroxidases heam-ligand binding site
Csa3G179200.1	GO:0016998 cell wall macromolecule catabolic process	IPR018392 Peptidoglycan-binding lysin domain
Csa3G182180.1	GO:0004497 monooxygenase activity; GO:0005506 iron ion binding; GO:0009055 electron carrier activity; GO:0020037 heme binding; GO:0055114 oxidation-reduction process	IPR001128 Cytochrome P450; IPR002401 Cytochrome P450 E-class group I
Csa3G185120.1	GO:0003824 catalytic activity; GO:0004553 hydrolase activity, hydrolyzing O-glycosyl compounds; GO:0005975 carbohydrate metabolic process; GO:0043169 cation binding	IPR001360 Glycoside hydrolase family 1; IPR013781 Glycoside hydrolase subgroup catalytic core; IPR017853 Glycoside hydrolase catalytic core
Csa3G187240.1	GO:0005488 binding	IPR002885 Pentatricopeptide repeat; IPR011990 Tetratricopeptide-like helical
Csa3G188350.1	GO:0004190 aspartic-type endopeptidase activity; GO:0006508 proteolysis	IPR001461 Peptidase A1; IPR001969 Peptidase aspartic active site; IPR009007 Peptidase aspartic catalytic; IPR021109 Peptidase aspartic
Csa3G189850.1	GO:0008137 NADH dehydrogenase (ubiquinone) activity; GO:0009055 electron carrier activity; GO:0016020 membrane; GO:0016491 oxidoreductase activity; GO:0016651 oxidoreductase activity, acting on NADH or NADPH; GO:0042773 ATP synthesis coupled electron transport; GO:0051536 iron-sulfur cluster binding; GO:0055114 oxidation-reduction process	IPR000283 NADH:ubiquinone oxidoreductase 75kDa subunit conserved site; IPR001041 Ferredoxin; IPR006656 Molybdopterin oxidoreductase; IPR010228 NADH:ubiquinone oxidoreductase subunit G; IPR012675 Beta-grasp fold ferredoxin-type; IPR015405 NADH-quinone oxidoreductase chain G C-terminal; IPR019574 NADH:ubiquinone oxidoreductase subunit G iron-sulphur binding
Csa3G202730.1	GO:0003735 structural constituent of ribosome; GO:0005622 intracellular; GO:0005840 ribosome; GO:0006412 translation	IPR000754 Ribosomal protein S9; IPR014721 Ribosomal protein S5 domain 2-type fold subgroup; IPR020568 Ribosomal protein S5 domain 2-type fold; IPR020574 Ribosomal protein S9 conserved site
Csa3G203270.1	GO:0000151 ubiquitin ligase complex; GO:0004842 ubiquitin-protein ligase activity; GO:0005488 binding; GO:0016567 protein ubiquitination	IPR003613 U box domain; IPR011989 Armadillo-like helical; IPR013083 Zinc finger RING/FYVE/PHD-type; IPR016024 Armadillo-type fold
Csa3G217140.1	IPR000772 Ricin B lectin; IPR008997 Ricin B-related lectin
Csa3G219180.1	IPR000772 Ricin B lectin; IPR008997 Ricin B-related lectin
Csa3G239880.1	GO:0004857 enzyme inhibitor activity; GO:0005618 cell wall; GO:0030599 pectinesterase activity; GO:0042545 cell wall modification	IPR000070 Pectinesterase catalytic; IPR006501 Pectinesterase inhibitor; IPR011050 Pectin lyase fold/virulence factor; IPR012334 Pectin lyase fold; IPR018040 Pectinesterase active site
Csa3G247880.1	GO:0005515 protein binding	IPR010402 CCT domain
Csa3G257050.1	IPR006968 Protein of unknown function DUF647
Csa3G257070.1	GO:0016491 oxidoreductase activity; GO:0055114 oxidation-reduction process	IPR001395 Aldo/keto reductase; IPR023210 NADP-dependent oxidoreductase domain
Csa3G257080.1	GO:0003676 nucleic acid binding; GO:0004386 helicase activity; GO:0005524 ATP binding; GO:0008026 ATP-dependent helicase activity	IPR000629 RNA helicase ATP-dependent DEAD-box conserved site; IPR001650 Helicase C-terminal; IPR011545 DNA/RNA helicase DEAD/DEAH box type N-terminal; IPR014001 DEAD-like helicase N-terminal; IPR014014 RNA helicase DEAD-box type Q motif; IPR014021 Helicase superfamily 1/2 ATP-binding domain
Csa3G258180.1	IPR009675 Xklp2 targeting protein
Csa3G264750.1	GO:0003677 DNA binding; GO:0005515 protein binding; GO:0045449 regulation of transcription	IPR001005 SANT domain DNA binding; IPR009057 Homeodomain-like; IPR012287 Homeodomain-related; IPR014778 Myb DNA-binding; IPR015495 Myb transcription factor; IPR017930 HTH transcriptional regulator Myb-type DNA-binding
Csa3G285040.1	GO:0000166 nucleotide binding; GO:0004812 aminoacyl-tRNA ligase activity; GO:0004832 valine-tRNA ligase activity; GO:0005524 ATP binding; GO:0005737 cytoplasm; GO:0006412 translation; GO:0006418 tRNA aminoacylation for protein translation; GO:0006438 valyl-tRNA aminoacylation	IPR002300 Aminoacyl-tRNA synthetase class Ia; IPR002303 Valyl-tRNA synthetase; IPR009080 Aminoacyl-tRNA synthetase class 1a anticodon-binding; IPR013155 Valyl/Leucyl/Isoleucyl-tRNA synthetase class I anticodon-binding
Csa3G285540.1	GO:0000166 nucleotide binding; GO:0004812 aminoacyl-tRNA ligase activity; GO:0004832 valine-tRNA ligase activity; GO:0005524 ATP binding; GO:0005737 cytoplasm; GO:0006412 translation; GO:0006418 tRNA aminoacylation for protein translation; GO:0006438 valyl-tRNA aminoacylation	IPR001412 Aminoacyl-tRNA synthetase class I conserved site; IPR002300 Aminoacyl-tRNA synthetase class Ia; IPR002303 Valyl-tRNA synthetase; IPR014729 Rossmann-like alpha/beta/alpha sandwich fold
Csa3G298065.1	GO:0003997 acyl-CoA oxidase activity; GO:0005777 peroxisome; GO:0006631 fatty acid metabolic process; GO:0008152 metabolic process; GO:0016627 oxidoreductase activity, acting on the CH-CH group of donors; GO:0050660 flavin adenine dinucleotide binding; GO:0055114 oxidation-reduction process	IPR009100 Acyl-CoA dehydrogenase/oxidase; IPR012258 Acyl-CoA oxidase; IPR013786 Acyl-CoA dehydrogenase/oxidase N-terminal
Csa3G355570.1	GO:0006812 cation transport; GO:0015299 solute:hydrogen antiporter activity; GO:0016021 integral to membrane; GO:0055085 transmembrane transport	IPR006153 Cation/H+ exchanger
Csa3G383780.1	IPR006936 Domain of unknown function DUF640
Csa3G384780.1	GO:0003715 transcription termination factor activity; GO:0005524 ATP binding; GO:0006353 transcription termination, DNA-dependent; GO:0006754 ATP biosynthetic process; GO:0015662 ATPase activity, coupled to transmembrane movement of ions, phosphorylative mechanism; GO:0016020 membrane	IPR001757 ATPase P-type K/Mg/Cd/Cu/Zn/Na/Ca/Na/H-transporter; IPR011112 Rho termination factor N-terminal
Csa3G386830.1	GO:0003677 DNA binding; GO:0005515 protein binding; GO:0045449 regulation of transcription	IPR001005 SANT domain DNA binding; IPR009057 Homeodomain-like; IPR012287 Homeodomain-related; IPR014778 Myb DNA-binding; IPR015495 Myb transcription factor; IPR017877 MYB-like; IPR017930 HTH transcriptional regulator Myb-type DNA-binding
Csa3G389830.1	GO:0003779 actin binding; GO:0005622 intracellular	IPR002108 Actin-binding cofilin/tropomyosin type
Csa3G406030.1	GO:0004672 protein kinase activity; GO:0004674 protein serine/threonine kinase activity; GO:0005524 ATP binding; GO:0006468 protein phosphorylation	IPR000719 Protein kinase catalytic domain; IPR002290 Serine/threonine-protein kinase domain; IPR008271 Serine/threonine-protein kinase active site; IPR011009 Protein kinase-like domain; IPR017442 Serine/threonine-protein kinase-like domain; IPR020635 Tyrosine-protein kinase catalytic domain
Csa3G406040.1	GO:0005622 intracellular; GO:0008270 zinc ion binding	IPR007087 Zinc finger C2H2-type
Csa3G408540.1	GO:0000786 nucleosome; GO:0003677 DNA binding; GO:0005634 nucleus; GO:0006334 nucleosome assembly	IPR002119 Histone H2A; IPR007125 Histone core; IPR009072 Histone-fold
Csa3G414060.1	GO:0005509 calcium ion binding; GO:0009654 oxygen evolving complex; GO:0015979 photosynthesis; GO:0019898 extrinsic to membrane	IPR008797 Photosystem II PsbQ oxygen evolving complex; IPR023222 PsbQ-like domain
Csa3G416130.1	GO:0005515 protein binding	IPR001680 WD40 repeat; IPR011046 WD40 repeat-like-containing domain; IPR015943 WD40/YVTN repeat-like-containing domain; IPR017986 WD40-repeat-containing domain; IPR019775 WD40 repeat conserved site; IPR019781 WD40 repeat subgroup; IPR019782 WD40 repeat 2; IPR020472 G-protein beta WD-40 repeat
Csa3G455640.1	GO:0004077 biotin-[acetyl-CoA-carboxylase] ligase activity; GO:0006464 protein modification process	IPR003142 Biotin protein ligase C-terminal; IPR004408 Biotin--acetyl-CoA-carboxylase ligase
Csa3G455650.1	GO:0003824 catalytic activity; GO:0004077 biotin-[acetyl-CoA-carboxylase] ligase activity; GO:0006464 protein modification process	IPR004143 Biotin/lipoate A/B protein ligase; IPR004408 Biotin--acetyl-CoA-carboxylase ligase
Csa3G457650.1	GO:0005515 protein binding	IPR002110 Ankyrin repeat; IPR020683 Ankyrin repeat-containing domain
Csa3G523580.1	GO:0003677 DNA binding; GO:0045449 regulation of transcription	IPR003441 No apical meristem (NAM) protein
Csa3G524580.1	GO:0000166 nucleotide binding; GO:0003677 DNA binding; GO:0003697 single-stranded DNA binding; GO:0005524 ATP binding; GO:0006259 DNA metabolic process; GO:0006281 DNA repair; GO:0008094 DNA-dependent ATPase activity; GO:0017111 nucleoside-triphosphatase activity	IPR003593 ATPase AAA+ type core; IPR013765 DNA recombination and repair protein RecA; IPR020584 DNA recombination/repair protein RecA conserved site; IPR020587 DNA recombination/repair protein RecA monomer-monomer interface; IPR020588 DNA recombination/repair protein RecA/RadB ATP-binding domain
Csa3G524590.1	GO:0003676 nucleic acid binding; GO:0006479 protein methylation; GO:0008168 methyltransferase activity; GO:0008276 protein methyltransferase activity; GO:0032259 methylation	IPR002052 DNA methylase N-6 adenine-specific conserved site; IPR004556 Modification methylase HemK; IPR007848 Methyltransferase small
Csa3G576340.1	GO:0005488 binding; GO:0005515 protein binding	IPR011990 Tetratricopeptide-like helical; IPR013026 Tetratricopeptide repeat-containing; IPR019734 Tetratricopeptide repeat
Csa3G586950.1	GO:0005515 protein binding	IPR006652 Kelch repeat type 1; IPR013089 Kelch-related; IPR015916 Galactose oxidase beta-propeller
Csa3G588460.1	GO:0008168 methyltransferase activity	IPR007848 Methyltransferase small
Csa3G589540.1	GO:0005488 binding	IPR002885 Pentatricopeptide repeat; IPR011990 Tetratricopeptide-like helical
Csa3G589570.1	GO:0005515 protein binding	IPR001487 Bromodomain
Csa3G592130.1	GO:0003677 DNA binding; GO:0005515 protein binding; GO:0045449 regulation of transcription	IPR001005 SANT domain DNA binding; IPR009057 Homeodomain-like; IPR012287 Homeodomain-related; IPR014778 Myb DNA-binding; IPR015495 Myb transcription factor; IPR017930 HTH transcriptional regulator Myb-type DNA-binding
Csa3G597870.1	GO:0005488 binding; GO:0006810 transport; GO:0016020 membrane; GO:0055085 transmembrane transport	IPR001993 Mitochondrial substrate carrier; IPR018108 Mitochondrial substrate/solute carrier
Csa3G600020.1	GO:0003824 catalytic activity; GO:0008152 metabolic process; GO:0008415 acyltransferase activity; GO:0009058 biosynthetic process; GO:0016747 transferase activity, transferring acyl groups other than amino-acyl groups	IPR001099 Chalcone/stilbene synthase N-terminal; IPR011141 Polyketide synthase type III; IPR012328 Chalcone/stilbene synthase C-terminal; IPR016038 Thiolase-like subgroup; IPR016039 Thiolase-like; IPR018088 Chalcone/stilbene synthase active site
Csa3G601030.1	GO:0016787 hydrolase activity	IPR000086 NUDIX hydrolase domain; IPR015797 NUDIX hydrolase domain-like; IPR020084 NUDIX hydrolase conserved site
Csa3G603030.1	GO:0004672 protein kinase activity; GO:0004674 protein serine/threonine kinase activity; GO:0005524 ATP binding; GO:0006468 protein phosphorylation	IPR000719 Protein kinase catalytic domain; IPR002290 Serine/threonine-protein kinase domain; IPR011009 Protein kinase-like domain; IPR017442 Serine/threonine-protein kinase-like domain
Csa3G603040.1	GO:0003676 nucleic acid binding; GO:0005634 nucleus; GO:0008270 zinc ion binding	IPR000690 Zinc finger C2H2-type matrin; IPR021966 Splicing factor SF3a60 binding domain
Csa3G603050.1	GO:0006810 transport; GO:0016021 integral to membrane; GO:0016192 vesicle-mediated transport	IPR007305 Vesicle transport protein Got1/SFT2-like; IPR011691 Vesicle transport protein SFT2-like
Csa3G604620.1	GO:0003824 catalytic activity	IPR001045 Spermine synthase
Csa3G624050.1	GO:0003677 DNA binding; GO:0003702 RNA polymerase II transcription factor activity; GO:0003824 catalytic activity; GO:0005634 nucleus; GO:0006367 transcription initiation from RNA polymerase II promoter; GO:0016563 transcription activator activity; GO:0045941 positive regulation of transcription	IPR008851 Transcription initiation factor IIF alpha subunit; IPR011039 Transcription Factor IIF Rap30/Rap74 interaction; IPR011991 Winged helix-turn-helix transcription repressor DNA-binding
Csa3G634340.1	IPR004182 GRAM
Csa3G635360.1	IPR002885 Pentatricopeptide repeat
Csa3G636440.1	GO:0003779 actin binding; GO:0005515 protein binding; GO:0016043 cellular component organization; GO:0030036 actin cytoskeleton organization	IPR003104 Actin-binding FH2/DRF autoregulatory; IPR008973 C2 calcium/lipid-binding domain CaLB; IPR014020 Tensin phosphatase C2 domain; IPR015425 Actin-binding FH2
Csa3G636940.1	GO:0008168 methyltransferase activity	IPR004159 Protein of unknown function DUF248 methyltransferase putative
Csa3G644800.1	GO:0030145 manganese ion binding; GO:0048046 apoplast	IPR011051 Cupin RmlC-type; IPR013096 Cupin 2 conserved barrel; IPR014710 RmlC-like jelly roll fold; IPR019780 Germin manganese binding site
Csa3G646010.1	IPR008406 Dormancyauxin associated
Csa3G653410.1	GO:0004252 serine-type endopeptidase activity; GO:0006508 proteolysis	IPR001907 Peptidase S14 ClpP; IPR018215 Peptidase S14 ClpP active site
Csa3G653460.1	GO:0000166 nucleotide binding; GO:0003676 nucleic acid binding	IPR000504 RNA recognition motif domain; IPR012677 Nucleotide-binding alpha-beta plait
Csa3G665600.1	GO:0005452 inorganic anion exchanger activity; GO:0006820 anion transport; GO:0016020 membrane; GO:0016021 integral to membrane	IPR003020 Bicarbonate transporter eukaryotic; IPR011531 Bicarbonate transporter C-terminal
Csa3G668600.1	GO:0006629 lipid metabolic process; GO:0016788 hydrolase activity, acting on ester bonds	IPR001087 Lipase GDSL
Csa3G698470.1	GO:0003924 GTPase activity; GO:0005525 GTP binding; GO:0005622 intracellular; GO:0006886 intracellular protein transport; GO:0006913 nucleocytoplasmic transport; GO:0007165 signal transduction; GO:0007264 small GTPase mediated signal transduction; GO:0015031 protein transport	IPR001806 Ras GTPase; IPR002041 Ran GTPase; IPR003577 Ras small GTPase Ras type; IPR003578 Small GTPase Rho type; IPR003579 Ras small GTPase Rab type; IPR005225 Small GTP-binding protein; IPR006688 ADP-ribosylation factor; IPR013753 Ras; IPR015595 Rab11-related; IPR020851 Small GTPase
Csa3G702650.1	GO:0005515 protein binding; GO:0008270 zinc ion binding	IPR001841 Zinc finger RING-type; IPR013083 Zinc finger RING/FYVE/PHD-type
Csa3G717370.1	GO:0003824 catalytic activity; GO:0005488 binding; GO:0008152 metabolic process; GO:0044237 cellular metabolic process; GO:0050662 coenzyme binding	IPR001509 NAD-dependent epimerase/dehydratase; IPR016040 NAD(P)-binding domain
Csa3G730750.1	GO:0003824 catalytic activity; GO:0005488 binding; GO:0008152 metabolic process; GO:0016491 oxidoreductase activity; GO:0055114 oxidation-reduction process	IPR002198 Short-chain dehydrogenase/reductase SDR; IPR002347 Glucose/ribitol dehydrogenase; IPR016040 NAD(P)-binding domain
Csa3G730830.1	GO:0005488 binding	IPR006597 Sel1-like; IPR011990 Tetratricopeptide-like helical
Csa3G730880.1	GO:0000724 double-strand break repair via homologous recombination; GO:0003697 single-stranded DNA binding; GO:0005515 protein binding; GO:0005634 nucleus; GO:0006302 double-strand break repair; GO:0006310 DNA recombination; GO:0007090 regulation of S phase of mitotic cell cycle	IPR002093 BRCA2 repeat; IPR015187 BRCA2 oligonucleotide/oligosaccharide-binding 1; IPR015252 DNA recombination/repair protein BRCA2 helical domain; IPR015525 Breast cancer type 2 susceptibility protein; IPR016027 Nucleic acid-binding OB-fold-like
Csa3G730860.1	GO:0004672 protein kinase activity; GO:0004674 protein serine/threonine kinase activity; GO:0005515 protein binding; GO:0005524 ATP binding; GO:0006468 protein phosphorylation	IPR000719 Protein kinase catalytic domain; IPR001245 Serine-threonine/tyrosine-protein kinase; IPR001611 Leucine-rich repeat; IPR002290 Serine/threonine-protein kinase domain; IPR003591 Leucine-rich repeat typical subtype; IPR011009 Protein kinase-like domain; IPR013210 Leucine-rich repeat-containing N-terminal type 2; IPR020635 Tyrosine-protein kinase catalytic domain
Csa3G730890.1	IPR019587 Polyketide cyclase/dehydrase
Csa3G731210.1	GO:0003824 catalytic activity; GO:0008152 metabolic process; GO:0042823 pyridoxal phosphate biosynthetic process	IPR001852 Vitamin B6 biosynthesis protein; IPR011060 Ribulose-phosphate binding barrel; IPR013785 Aldolase-type TIM barrel
Csa3G733300.1	GO:0005215 transporter activity; GO:0006857 oligopeptide transport; GO:0016020 membrane	IPR016196 Major facilitator superfamily general substrate transporter; IPR018456 PTR2 family proton/oligopeptide symporter conserved site
Csa3G733320.1	IPR009880 Glyoxal oxidase N-terminal; IPR011043 Galactose oxidase/kelch beta-propeller; IPR013783 Immunoglobulin-like fold; IPR014756 Immunoglobulin E-set; IPR015202 Domain of unknown function DUF1929; IPR015916 Galactose oxidase beta-propeller
Csa3G733340.1	GO:0003677 DNA binding; GO:0003700 sequence-specific DNA binding transcription factor activity; GO:0005515 protein binding; GO:0006355 regulation of transcription, DNA-dependent; GO:0043565 sequence-specific DNA binding; GO:0045449 regulation of transcription	IPR001356 Homeobox; IPR006563 POX; IPR009057 Homeodomain-like; IPR012287 Homeodomain-related
Csa3G733350.1	GO:0005875 microtubule associated complex; GO:0007017 microtubule-based process	IPR001372 Dynein light chain type 1/2
Csa3G733860.1	GO:0004672 protein kinase activity; GO:0004674 protein serine/threonine kinase activity; GO:0005515 protein binding; GO:0005524 ATP binding; GO:0005529 sugar binding; GO:0006468 protein phosphorylation; GO:0048544 recognition of pollen	IPR000719 Protein kinase catalytic domain; IPR000742 Epidermal growth factor-like type 3; IPR000858 S-locus glycoprotein; IPR001480 Bulb-type lectin domain; IPR002290 Serine/threonine-protein kinase domain; IPR003609 Apple-like; IPR008271 Serine/threonine-protein kinase active site; IPR011009 Protein kinase-like domain; IPR017441 Protein kinase ATP binding site; IPR017442 Serine/threonine-protein…
Csa3G733870.1	GO:0005515 protein binding; GO:0005529 sugar binding; GO:0048544 recognition of pollen	IPR000742 Epidermal growth factor-like type 3; IPR000858 S-locus glycoprotein; IPR001480 Bulb-type lectin domain; IPR003609 Apple-like
Csa3G733890.1	GO:0004672 protein kinase activity; GO:0004674 protein serine/threonine kinase activity; GO:0005524 ATP binding; GO:0006468 protein phosphorylation	IPR000719 Protein kinase catalytic domain; IPR002290 Serine/threonine-protein kinase domain; IPR008271 Serine/threonine-protein kinase active site; IPR011009 Protein kinase-like domain; IPR017441 Protein kinase ATP binding site; IPR017442 Serine/threonine-protein kinase-like domain; IPR020635 Tyrosine-protein kinase catalytic domain; IPR020636 Calcium/calmodulin-dependent protein kinase-like; IPR…
Csa3G733900.1	IPR004895 Prenylated rab acceptor PRA1
Csa3G733970.1	GO:0003824 catalytic activity; GO:0005488 binding; GO:0008152 metabolic process; GO:0016491 oxidoreductase activity; GO:0055114 oxidation-reduction process	IPR002198 Short-chain dehydrogenase/reductase SDR; IPR002347 Glucose/ribitol dehydrogenase; IPR016040 NAD(P)-binding domain; IPR020904 Short-chain dehydrogenase/reductase conserved site
Csa3G740230.1	GO:0000166 nucleotide binding; GO:0005524 ATP binding; GO:0006810 transport; GO:0016021 integral to membrane; GO:0016887 ATPase activity; GO:0017111 nucleoside-triphosphatase activity; GO:0042626 ATPase activity, coupled to transmembrane movement of substances; GO:0055085 transmembrane transport	IPR001140 ABC transporter transmembrane domain; IPR003439 ABC transporter-like; IPR003593 ATPase AAA+ type core; IPR011527 ABC transporter transmembrane domain type 1; IPR017871 ABC transporter conserved site; IPR017940 ABC transporter integral membrane type 1
Csa3G743420.1	GO:0005515 protein binding	IPR002110 Ankyrin repeat; IPR020683 Ankyrin repeat-containing domain
Csa3G743440.1	GO:0003676 nucleic acid binding; GO:0005634 nucleus; GO:0008270 zinc ion binding	IPR000690 Zinc finger C2H2-type matrin; IPR003604 Zinc finger U1-type
Csa3G764560.1	IPR005269 Cytokinin riboside 5'-monophosphate phosphoribohydrolase LOG
Csa3G769610.1	GO:0000166 nucleotide binding; GO:0005524 ATP binding; GO:0006810 transport; GO:0016021 integral to membrane; GO:0016887 ATPase activity; GO:0017111 nucleoside-triphosphatase activity; GO:0042626 ATPase activity, coupled to transmembrane movement of substances; GO:0055085 transmembrane transport	IPR001140 ABC transporter transmembrane domain; IPR003439 ABC transporter-like; IPR003593 ATPase AAA+ type core; IPR011527 ABC transporter transmembrane domain type 1; IPR017871 ABC transporter conserved site; IPR017940 ABC transporter integral membrane type 1
Csa3G769710.1	GO:0005488 binding; GO:0005515 protein binding	IPR000225 Armadillo; IPR011989 Armadillo-like helical; IPR016024 Armadillo-type fold
Csa3G775240.1	GO:0016491 oxidoreductase activity; GO:0050660 flavin adenine dinucleotide binding; GO:0055114 oxidation-reduction process	IPR001327 Pyridine nucleotide-disulphide oxidoreductase NAD-binding region; IPR013027 FAD-dependent pyridine nucleotide-disulphide oxidoreductase; IPR016156 FAD/NAD-linked reductase dimerisation
Csa3G776350.1	IPR001858 Phosphatidylethanolamine-binding conserved site; IPR008914 Phosphatidylethanolamine-binding protein PEBP
Csa3G777640.1	GO:0003755 peptidyl-prolyl cis-trans isomerase activity; GO:0006457 protein folding	IPR002130 Peptidyl-prolyl cis-trans isomerase cyclophilin-type; IPR015891 Cyclophilin-like; IPR020892 Peptidyl-prolyl cis-trans isomerase cyclophilin-type conserved site
Csa3G781620.1	GO:0010044 response to aluminum ion	IPR020966 Malate transporter aliminium toerance
Csa3G782120.1	GO:0010044 response to aluminum ion	IPR020966 Malate transporter aliminium toerance
Csa3G782620.1	GO:0003677 DNA binding; GO:0003700 sequence-specific DNA binding transcription factor activity; GO:0005515 protein binding; GO:0006355 regulation of transcription, DNA-dependent; GO:0043565 sequence-specific DNA binding; GO:0045449 regulation of transcription	IPR001356 Homeobox; IPR006563 POX; IPR009057 Homeodomain-like; IPR012287 Homeodomain-related
Csa3G800670.1	GO:0003677 DNA binding; GO:0003824 catalytic activity; GO:0003905 alkylbase DNA N-glycosylase activity; GO:0006284 base-excision repair	IPR003180 Methylpurine-DNA glycosylase (MPG); IPR011034 Formyl transferase C-terminal-like
Csa3G800720.1	GO:0003677 DNA binding; GO:0003700 sequence-specific DNA binding transcription factor activity; GO:0005515 protein binding; GO:0005634 nucleus; GO:0006355 regulation of transcription, DNA-dependent; GO:0030528 transcription regulator activity; GO:0043565 sequence-specific DNA binding; GO:0045449 regulation of transcription	IPR001356 Homeobox; IPR003106 Leucine zipper homeobox-associated; IPR009057 Homeodomain-like; IPR012287 Homeodomain-related; IPR017970 Homeobox conserved site
Csa3G810550.1	GO:0006457 protein folding; GO:0031072 heat shock protein binding; GO:0051082 unfolded protein binding	IPR001623 Heat shock protein DnaJ N-terminal; IPR003095 Heat shock protein DnaJ; IPR015609 Molecular chaperone heat shock protein Hsp40 DnaJ
Csa3G810580.1	GO:0003676 nucleic acid binding; GO:0005622 intracellular; GO:0008270 zinc ion binding	IPR007087 Zinc finger C2H2-type; IPR013087 Zinc finger C2H2-type/integrase DNA-binding; IPR015880 Zinc finger C2H2-like
Csa3G811580.1	IPR004330 Transcription factor FAR1-related
Csa3G811600.1	GO:0003677 DNA binding; GO:0003899 DNA-directed RNA polymerase activity; GO:0005634 nucleus; GO:0006350 transcription; GO:0008270 zinc ion binding	IPR000722 RNA polymerase alpha subunit; IPR006592 RNA polymerase N-terminal; IPR007066 RNA polymerase Rpb1 domain 3; IPR007080 RNA polymerase Rpb1 domain 1; IPR007081 RNA polymerase Rpb1 domain 5; IPR007083 RNA polymerase Rpb1 domain 4; IPR015699 DNA-directed RNA pol I largest subunit
Csa3G812120.1	GO:0005515 protein binding	IPR001611 Leucine-rich repeat; IPR003591 Leucine-rich repeat typical subtype; IPR013210 Leucine-rich repeat-containing N-terminal type 2
Csa3G812140.1	GO:0005515 protein binding; GO:0016020 membrane	IPR000742 Epidermal growth factor-like type 3; IPR004263 Exostosin-like; IPR013032 EGF-like region conserved site
Csa3G812160.1	GO:0000166 nucleotide binding; GO:0003677 DNA binding; GO:0005524 ATP binding; GO:0016787 hydrolase activity; GO:0017111 nucleoside-triphosphatase activity	IPR003593 ATPase AAA+ type core; IPR004483 DNA helicase putative; IPR006935 Restriction endonuclease type I R subunit/Type III Res subunit; IPR014001 DEAD-like helicase N-terminal
Csa3G812150.1	GO:0015031 protein transport; GO:0015450 P-P-bond-hydrolysis-driven protein transmembrane transporter activity; GO:0016020 membrane	IPR002208 SecY protein; IPR019561 Translocon Sec61/SecY plug domain; IPR023201 SecY subunit domain
Csa3G812170.1	GO:0003677 DNA binding; GO:0003700 sequence-specific DNA binding transcription factor activity; GO:0006355 regulation of transcription, DNA-dependent	IPR001471 Pathogenesis-related transcriptional factor/ERF DNA-binding; IPR016177 DNA-binding integrase-type
Csa3G812200.1	GO:0003676 nucleic acid binding; GO:0005515 protein binding; GO:0008270 zinc ion binding	IPR000571 Zinc finger CCCH-type; IPR002110 Ankyrin repeat; IPR020683 Ankyrin repeat-containing domain
Csa3G812220.1	GO:0003824 catalytic activity; GO:0004553 hydrolase activity, hydrolyzing O-glycosyl compounds; GO:0005975 carbohydrate metabolic process; GO:0043169 cation binding	IPR001360 Glycoside hydrolase family 1; IPR013781 Glycoside hydrolase subgroup catalytic core; IPR017853 Glycoside hydrolase catalytic core; IPR018120 Glycoside hydrolase family 1 active site
Csa3G812230.1	GO:0003824 catalytic activity; GO:0004553 hydrolase activity, hydrolyzing O-glycosyl compounds; GO:0005975 carbohydrate metabolic process; GO:0043169 cation binding	IPR001360 Glycoside hydrolase family 1; IPR013781 Glycoside hydrolase subgroup catalytic core; IPR017853 Glycoside hydrolase catalytic core; IPR018120 Glycoside hydrolase family 1 active site
Csa3G812240.1	GO:0003779 actin binding; GO:0007010 cytoskeleton organization	IPR003128 Villin headpiece; IPR007122 Gelsolin; IPR007123 Gelsolin domain
Csa3G812740.1	GO:0003677 DNA binding; GO:0003700 sequence-specific DNA binding transcription factor activity; GO:0005515 protein binding; GO:0006355 regulation of transcription, DNA-dependent; GO:0043565 sequence-specific DNA binding; GO:0045449 regulation of transcription	IPR001356 Homeobox; IPR009057 Homeodomain-like; IPR012287 Homeodomain-related
Csa3G813300.1	IPR005645 Serine hydrolase
Csa3G814320.1	GO:0000166 nucleotide binding; GO:0005524 ATP binding; GO:0016020 membrane; GO:0016887 ATPase activity; GO:0017111 nucleoside-triphosphatase activity	IPR003439 ABC transporter-like; IPR003593 ATPase AAA+ type core; IPR013525 ABC-2 type transporter; IPR013581 Plant PDR ABC transporter associated
Csa3G815480.1	GO:0003899 DNA-directed RNA polymerase activity; GO:0006350 transcription; GO:0032549 ribonucleoside binding	IPR015712 DNA-directed RNA polymerase subunit 2
Csa3G816000.1	GO:0004185 serine-type carboxypeptidase activity; GO:0006508 proteolysis	IPR001563 Peptidase S10 serine carboxypeptidase
Csa3G816160.1	GO:0046373 L-arabinose metabolic process; GO:0046556 alpha-N-arabinofuranosidase activity	IPR010720 Alpha-L-arabinofuranosidase C-terminal; IPR017853 Glycoside hydrolase catalytic core
Csa3G816170.1	GO:0005515 protein binding; GO:0008270 zinc ion binding	IPR001841 Zinc finger RING-type; IPR013083 Zinc finger RING/FYVE/PHD-type; IPR018957 Zinc finger C3HC4 RING-type
Csa3G817210.1	GO:0003677 DNA binding; GO:0005634 nucleus; GO:0006350 transcription; GO:0030528 transcription regulator activity	IPR003617 Transcription elongation factor TFIIS/CRSP70 N-terminal sub-type; IPR017923 Transcription factor IIS N-terminal
Csa3G817710.1	GO:0003700 sequence-specific DNA binding transcription factor activity; GO:0006355 regulation of transcription, DNA-dependent; GO:0043565 sequence-specific DNA binding; GO:0046983 protein dimerization activity	IPR004827 Basic-leucine zipper (bZIP) transcription factor; IPR011616 bZIP transcription factor bZIP-1
Csa3G817720.1	GO:0003676 nucleic acid binding	IPR001374 Single-stranded nucleic acid binding R3H
Csa3G817730.1	GO:0003677 DNA binding; GO:0005515 protein binding; GO:0045449 regulation of transcription	IPR006447 Myb-like DNA-binding domain SHAQKYF class; IPR009057 Homeodomain-like; IPR012287 Homeodomain-related; IPR014778 Myb DNA-binding; IPR017930 HTH transcriptional regulator Myb-type DNA-binding
Csa3G817740.1	GO:0000145 exocyst; GO:0006904 vesicle docking involved in exocytosis	IPR007225 Exocyst complex subunit Sec15-like
Csa3G817750.1	IPR009269 Protein of unknown function DUF926
Csa3G818250.1	GO:0005215 transporter activity; GO:0006857 oligopeptide transport; GO:0016020 membrane	IPR000109 Oligopeptide transporter; IPR016196 Major facilitator superfamily general substrate transporter
Csa3G818260.1	GO:0004497 monooxygenase activity; GO:0005506 iron ion binding; GO:0009055 electron carrier activity; GO:0020037 heme binding; GO:0055114 oxidation-reduction process	IPR001128 Cytochrome P450; IPR002401 Cytochrome P450 E-class group I; IPR017972 Cytochrome P450 conserved site
Csa3G818270.1	GO:0016020 membrane	IPR000620 Drug/metabolite transporter
Csa3G818280.1	GO:0016020 membrane	IPR000620 Drug/metabolite transporter
Csa3G819280.1	GO:0016020 membrane	IPR000620 Drug/metabolite transporter
Csa3G819780.1	GO:0016020 membrane	IPR000620 Drug/metabolite transporter
Csa3G819790.1	GO:0004497 monooxygenase activity; GO:0005506 iron ion binding; GO:0009055 electron carrier activity; GO:0020037 heme binding; GO:0055114 oxidation-reduction process	IPR001128 Cytochrome P450; IPR002401 Cytochrome P450 E-class group I; IPR017972 Cytochrome P450 conserved site
Csa3G819820.1	GO:0005622 intracellular; GO:0008270 zinc ion binding	IPR007087 Zinc finger C2H2-type
Csa3G819960.1	GO:0003700 sequence-specific DNA binding transcription factor activity; GO:0006355 regulation of transcription, DNA-dependent; GO:0043565 sequence-specific DNA binding; GO:0046983 protein dimerization activity	IPR004827 Basic-leucine zipper (bZIP) transcription factor; IPR011616 bZIP transcription factor bZIP-1
Csa3G820520.1	IPR013057 Amino acid transporter transmembrane
Csa3G821540.1	GO:0003777 microtubule motor activity; GO:0005524 ATP binding; GO:0007018 microtubule-based movement	IPR001752 Kinesin motor domain; IPR019821 Kinesin motor region conserved site
Csa3G821550.1	IPR005304 Ribosomal biogenesis methyltransferase EMG1/NEP1
Csa3G821560.1	GO:0003824 catalytic activity; GO:0008152 metabolic process; GO:0008967 phosphoglycolate phosphatase activity; GO:0016787 hydrolase activity	IPR005833 Haloacid dehydrogenase/epoxide hydrolase; IPR005834 Haloacid dehalogenase-like hydrolase; IPR006439 HAD-superfamily hydrolase subfamily IA variant 1; IPR011949 HAD-superfamily hydrolase subfamily IA REG-2-like; IPR023214 HAD-like domain
Csa3G822100.1	GO:0000156 two-component response regulator activity; GO:0000160 two-component signal transduction system (phosphorelay); GO:0006355 regulation of transcription, DNA-dependent	IPR001789 Signal transduction response regulator receiver domain; IPR011006 CheY-like superfamily
Csa3G822150.1	GO:0005488 binding	IPR002885 Pentatricopeptide repeat; IPR011990 Tetratricopeptide-like helical
Csa3G822180.1	IPR002885 Pentatricopeptide repeat
Csa3G822200.1	GO:0003677 DNA binding; GO:0003899 DNA-directed RNA polymerase activity; GO:0005634 nucleus; GO:0006350 transcription	IPR000783 RNA polymerase subunit H/Rpb5 C-terminal; IPR005571 RNA polymerase Rpb5 N-terminal; IPR014381 DNA-directed RNA polymerase RPB5 subunit
Csa3G822230.1	GO:0008168 methyltransferase activity	IPR004159 Protein of unknown function DUF248 methyltransferase putative
Csa3G822260.1	GO:0003871 5-methyltetrahydropteroyltriglutamate-homocysteine S-methyltransferase activity; GO:0008270 zinc ion binding; GO:0008652 cellular amino acid biosynthetic process; GO:0009086 methionine biosynthetic process	IPR002629 Methionine synthase vitamin-B12 independent; IPR006276 Cobalamin-independent methionine synthase; IPR013215 Cobalamin (vitamin B12)-independent methionine synthase MetE N-terminal
Csa3G822310.1	GO:0003677 DNA binding; GO:0008270 zinc ion binding; GO:0045449 regulation of transcription	IPR003851 Zinc finger Dof-type
Csa3G822330.2	GO:0003824 catalytic activity; GO:0004553 hydrolase activity, hydrolyzing O-glycosyl compounds; GO:0005975 carbohydrate metabolic process; GO:0043169 cation binding	IPR001360 Glycoside hydrolase family 1; IPR013781 Glycoside hydrolase subgroup catalytic core; IPR017853 Glycoside hydrolase catalytic core
Csa3G822370.1	GO:0000175 3'-5'-exoribonuclease activity; GO:0003723 RNA binding; GO:0004654 polyribonucleotide nucleotidyltransferase activity; GO:0006396 RNA processing; GO:0006402 mRNA catabolic process	IPR001247 Exoribonuclease phosphorolytic domain 1; IPR003029 Ribosomal protein S1 RNA-binding domain; IPR004087 K Homology; IPR004088 K Homology type 1; IPR012162 Polyribonucleotide nucleotidyltransferase; IPR012340 Nucleic acid-binding OB-fold; IPR015847 Exoribonuclease phosphorolytic domain 2; IPR015848 Polynucleotide phosphorylase phosphorolytic RNA-binding bacterial/organelle-type; IPR016027 …
Csa3G822400.1	GO:0005515 protein binding; GO:0005634 nucleus; GO:0008270 zinc ion binding; GO:0016568 chromatin modification; GO:0018024 histone-lysine N-methyltransferase activity	IPR001214 SET domain; IPR003616 Post-SET domain; IPR006560 AWS; IPR007728 Pre-SET domain
Csa3G822410.1	IPR007052 CS-like domain; IPR008978 HSP20-like chaperone; IPR017447 CS domain
Csa3G822420.1	GO:0005488 binding	IPR012978 Uncharacterised protein domain NUC173; IPR016024 Armadillo-type fold
Csa3G822430.1	GO:0005488 binding	IPR002885 Pentatricopeptide repeat; IPR011990 Tetratricopeptide-like helical
Csa3G822450.1	GO:0003700 sequence-specific DNA binding transcription factor activity; GO:0005634 nucleus; GO:0006355 regulation of transcription, DNA-dependent; GO:0043565 sequence-specific DNA binding	IPR000232 Heat shock factor (HSF)-type DNA-binding; IPR011991 Winged helix-turn-helix transcription repressor DNA-binding
Csa3G822490.1	GO:0005643 nuclear pore; GO:0006810 transport	IPR007231 Nucleoporin interacting component Nup93/Nic96
Csa3G822500.1	GO:0003824 catalytic activity; GO:0005388 calcium-transporting ATPase activity; GO:0005524 ATP binding; GO:0006754 ATP biosynthetic process; GO:0006812 cation transport; GO:0006816 calcium ion transport; GO:0008152 metabolic process; GO:0015085 calcium ion transmembrane transporter activity; GO:0015662 ATPase activity, coupled to transmembrane movement of ions, phosphorylative mechanism; GO:00160…	IPR000695 ATPase P-type H+ transporting proton pump; IPR001757 ATPase P-type K/Mg/Cd/Cu/Zn/Na/Ca/Na/H-transporter; IPR004014 ATPase P-type cation-transporter N-terminal; IPR005834 Haloacid dehalogenase-like hydrolase; IPR006068 ATPase P-type cation-transporter C-terminal; IPR006408 ATPase P-type calcium-transporting PMCA-type; IPR008250 ATPase P-type ATPase-associated domain; IPR018303 ATPase P-t…
Csa3G823060.1	GO:0005509 calcium ion binding	IPR002048 Calcium-binding EF-hand; IPR011992 EF-hand-like domain; IPR018247 EF-Hand 1 calcium-binding site; IPR018248 EF-hand; IPR018249 EF-HAND 2
Csa3G823080.1	IPR012417 Calmodulin-binding protein plant
Csa3G824730.1	GO:0003824 catalytic activity; GO:0005488 binding; GO:0008152 metabolic process	IPR005097 Saccharopine dehydrogenase / Homospermidine synthase; IPR016040 NAD(P)-binding domain
Csa3G824840.1	GO:0005488 binding	IPR002885 Pentatricopeptide repeat; IPR011990 Tetratricopeptide-like helical
Csa3G824880.1	GO:0003824 catalytic activity; GO:0005488 binding; GO:0008152 metabolic process; GO:0016491 oxidoreductase activity; GO:0055114 oxidation-reduction process	IPR002198 Short-chain dehydrogenase/reductase SDR; IPR002347 Glucose/ribitol dehydrogenase; IPR016040 NAD(P)-binding domain
Csa3G824990.1	GO:0003677 DNA binding; GO:0045449 regulation of transcription	IPR003441 No apical meristem (NAM) protein
Csa3G825000.1	IPR004158 Protein of unknown function DUF247 plant
Csa3G825140.1	IPR013057 Amino acid transporter transmembrane
Csa3G826640.1	GO:0005215 transporter activity; GO:0006810 transport; GO:0016020 membrane; GO:0016021 integral to membrane; GO:0055085 transmembrane transport	IPR000425 Major intrinsic protein; IPR012269 Aquaporin; IPR022357 Major intrinsic protein conserved site; IPR023271 Aquaporin-like
Csa3G826650.1	GO:0005215 transporter activity; GO:0006810 transport; GO:0016020 membrane	IPR000425 Major intrinsic protein; IPR022357 Major intrinsic protein conserved site; IPR023271 Aquaporin-like
Csa3G826660.1	IPR003854 Gibberellin regulated protein
Csa3G826680.1	GO:0003677 DNA binding; GO:0005515 protein binding; GO:0045449 regulation of transcription	IPR006455 Homeobox domain ZF-HD class; IPR006456 ZF-HD homeobox protein Cys/His-rich dimerisation domain; IPR009057 Homeodomain-like; IPR012287 Homeodomain-related
Csa3G826690.1	GO:0003677 DNA binding; GO:0005515 protein binding; GO:0045449 regulation of transcription	IPR001005 SANT domain DNA binding; IPR009057 Homeodomain-like; IPR012287 Homeodomain-related; IPR014778 Myb DNA-binding; IPR015495 Myb transcription factor; IPR017930 HTH transcriptional regulator Myb-type DNA-binding
Csa3G827200.1	GO:0005488 binding	IPR016024 Armadillo-type fold; IPR019442 Domain of unknown function DUF2428 death-receptor-like
Csa3G827210.1	GO:0006511 ubiquitin-dependent protein catabolic process; GO:0031461 cullin-RING ubiquitin ligase complex; GO:0031625 ubiquitin protein ligase binding	IPR001373 Cullin N-terminal; IPR011991 Winged helix-turn-helix transcription repressor DNA-binding; IPR016158 Cullin homology; IPR016159 Cullin repeat-like-containing domain; IPR019559 Cullin protein neddylation domain
Csa3G827230.1	GO:0009055 electron carrier activity; GO:0015035 protein disulfide oxidoreductase activity; GO:0045454 cell redox homeostasis	IPR002109 Glutaredoxin; IPR012335 Thioredoxin fold; IPR012336 Thioredoxin-like fold
Csa3G827250.1	GO:0003824 catalytic activity; GO:0005975 carbohydrate metabolic process; GO:0016853 isomerase activity; GO:0019318 hexose metabolic process; GO:0030246 carbohydrate binding	IPR008183 Aldose 1-epimerase; IPR011013 Glycoside hydrolase-type carbohydrate-binding; IPR014718 Glycoside hydrolase-type carbohydrate-binding subgroup; IPR015443 Aldose 1-epimerase subgroup
Csa3G827270.1	GO:0047800 cysteamine dioxygenase activity; GO:0055114 oxidation-reduction process	IPR011051 Cupin RmlC-type; IPR012864 Protein of unknown function DUF1637; IPR014710 RmlC-like jelly roll fold
Csa3G827350.1	GO:0030570 pectate lyase activity	IPR002022 Pectate lyase/Amb allergen; IPR007524 Pectate lyase N-terminal; IPR011050 Pectin lyase fold/virulence factor; IPR012334 Pectin lyase fold; IPR018082 AmbAllergen
Csa3G827380.1	GO:0006662 glycerol ether metabolic process; GO:0009055 electron carrier activity; GO:0015035 protein disulfide oxidoreductase activity; GO:0045454 cell redox homeostasis	IPR005746 Thioredoxin; IPR012335 Thioredoxin fold; IPR012336 Thioredoxin-like fold; IPR013766 Thioredoxin domain; IPR017936 Thioredoxin-like; IPR017937 Thioredoxin conserved site
Csa3G827420.1	GO:0008375 acetylglucosaminyltransferase activity; GO:0016020 membrane	IPR003406 Glycosyl transferase family 14
Csa3G828430.1	GO:0000166 nucleotide binding; GO:0005524 ATP binding; GO:0017111 nucleoside-triphosphatase activity	IPR003593 ATPase AAA+ type core; IPR003959 ATPase AAA-type core; IPR003960 ATPase AAA-type conserved site
Csa3G829030.1	GO:0003684 damaged DNA binding; GO:0005515 protein binding; GO:0005634 nucleus; GO:0006289 nucleotide-excision repair; GO:0043161 proteasomal ubiquitin-dependent protein catabolic process	IPR000449 Ubiquitin-associated/translation elongation factor EF1B N-terminal; IPR000626 Ubiquitin; IPR004806 UV excision repair protein Rad23; IPR006636 Heat shock chaperonin-binding; IPR009060 UBA-like; IPR015360 XPC-binding domain; IPR015940 Ubiquitin-associated/translation elongation factor EF1B N-terminal eukaryote; IPR019955 Ubiquitin supergroup
Csa3G829090.1	GO:0003824 catalytic activity; GO:0004553 hydrolase activity, hydrolyzing O-glycosyl compounds; GO:0004559 alpha-mannosidase activity; GO:0005975 carbohydrate metabolic process; GO:0006013 mannose metabolic process; GO:0008270 zinc ion binding; GO:0015923 mannosidase activity; GO:0030246 carbohydrate binding; GO:0043169 cation binding	IPR000602 Glycoside hydrolase family 38 core; IPR011013 Glycoside hydrolase-type carbohydrate-binding; IPR011330 Glycoside hydrolase/deacetylase beta/alpha-barrel; IPR011682 Glycosyl hydrolases 38 C-terminal; IPR013780 Glycosyl hydrolase family 13 all-beta; IPR015341 Glycoside hydrolase family 38 central domain
Csa3G829100.1	GO:0009058 biosynthetic process; GO:0016779 nucleotidyltransferase activity	IPR005835 Nucleotidyl transferase
Csa3G829140.1	IPR006904 Protein of unknown function DUF716 TMEM45
Csa3G829230.1	GO:0003677 DNA binding; GO:0005634 nucleus; GO:0006350 transcription; GO:0030528 transcription regulator activity	IPR001025 Bromo adjacent homology (BAH) domain; IPR003617 Transcription elongation factor TFIIS/CRSP70 N-terminal sub-type; IPR017923 Transcription factor IIS N-terminal
Csa3G829250.1	GO:0004601 peroxidase activity; GO:0006979 response to oxidative stress; GO:0020037 heme binding; GO:0055114 oxidation-reduction process	IPR002007 Haem peroxidase animal; IPR010255 Haem peroxidase
Csa3G835830.1	GO:0009279 cell outer membrane	IPR006665 Outer membrane protein OmpA/MotB C-terminal
Csa3G835850.1	GO:0005216 ion channel activity; GO:0006811 ion transport; GO:0016020 membrane; GO:0055085 transmembrane transport	IPR000595 Cyclic nucleotide-binding domain; IPR005821 Ion transport; IPR014710 RmlC-like jelly roll fold; IPR018490 Cyclic nucleotide-binding-like
Csa3G835860.1	GO:0005488 binding	IPR011989 Armadillo-like helical; IPR016024 Armadillo-type fold
Csa3G835880.1	GO:0003677 DNA binding; GO:0005515 protein binding; GO:0005622 intracellular; GO:0005634 nucleus; GO:0008270 zinc ion binding	IPR001487 Bromodomain; IPR001739 Methyl-CpG DNA binding; IPR001965 Zinc finger PHD-type; IPR003888 FY-rich N-terminal; IPR007087 Zinc finger C2H2-type; IPR011011 Zinc finger FYVE/PHD-type; IPR013083 Zinc finger RING/FYVE/PHD-type; IPR019786 Zinc finger PHD-type conserved site; IPR019787 Zinc finger PHD-finger
Csa3G835890.1	GO:0003677 DNA binding; GO:0003700 sequence-specific DNA binding transcription factor activity; GO:0005515 protein binding; GO:0005634 nucleus; GO:0006355 regulation of transcription, DNA-dependent; GO:0030528 transcription regulator activity; GO:0043565 sequence-specific DNA binding; GO:0045449 regulation of transcription	IPR000047 Helix-turn-helix motif lambda-like repressor; IPR001356 Homeobox; IPR003106 Leucine zipper homeobox-associated; IPR009057 Homeodomain-like; IPR012287 Homeodomain-related; IPR017970 Homeobox conserved site
Csa3G836420.1	GO:0016021 integral to membrane	IPR004316 RAG1-activating protein-1-related; IPR018179 RAG1-activating protein 1 homologue
Csa3G836500.1	GO:0003824 catalytic activity; GO:0005488 binding; GO:0008152 metabolic process; GO:0016616 oxidoreductase activity, acting on the CH-OH group of donors, NAD or NADP as acceptor; GO:0048037 cofactor binding; GO:0051287 NAD or NADH binding	IPR006139 D-isomer specific 2-hydroxyacid dehydrogenase catalytic domain; IPR006140 D-isomer specific 2-hydroxyacid dehydrogenase NAD-binding; IPR016040 NAD(P)-binding domain
Csa3G836510.1	GO:0003824 catalytic activity	IPR001330 Prenyltransferase/squalene oxidase; IPR008930 Terpenoid cylases/protein prenyltransferase alpha-alpha toroid
Csa3G837040.1	IPR012442 Protein of unknown function DUF1645
Csa3G837570.1	GO:0003735 structural constituent of ribosome; GO:0005622 intracellular; GO:0005840 ribosome; GO:0006412 translation	IPR000206 Ribosomal protein L7/L12; IPR008932 Ribosomal protein L7/L12 oligomerisation; IPR013823 Ribosomal protein L7/L12 C-terminal; IPR014719 Ribosomal protein L7/L12 C-terminal/adaptor protein ClpS-like; IPR015608 Ribosomal protein L12 chloroplast
Csa3G837590.1	GO:0005525 GTP binding; GO:0005622 intracellular; GO:0006886 intracellular protein transport; GO:0007264 small GTPase mediated signal transduction; GO:0015031 protein transport	IPR003579 Ras small GTPase Rab type; IPR005225 Small GTP-binding protein; IPR006687 Small GTPase SAR1-type; IPR006688 ADP-ribosylation factor; IPR006689 ARF/SAR superfamily
Csa3G838140.1	GO:0004650 polygalacturonase activity; GO:0005975 carbohydrate metabolic process	IPR000743 Glycoside hydrolase family 28; IPR006626 Parallel beta-helix repeat; IPR011050 Pectin lyase fold/virulence factor; IPR012334 Pectin lyase fold
Csa3G838640.1	GO:0004672 protein kinase activity; GO:0004674 protein serine/threonine kinase activity; GO:0005524 ATP binding; GO:0006468 protein phosphorylation	IPR000719 Protein kinase catalytic domain; IPR002290 Serine/threonine-protein kinase domain; IPR008271 Serine/threonine-protein kinase active site; IPR011009 Protein kinase-like domain; IPR017441 Protein kinase ATP binding site; IPR017442 Serine/threonine-protein kinase-like domain; IPR020635 Tyrosine-protein kinase catalytic domain
Csa3G838650.1	GO:0003677 DNA binding; GO:0005515 protein binding; GO:0006306 DNA methylation	IPR001525 C-5 cytosine methyltransferase; IPR009060 UBA-like
Csa3G838660.1	GO:0003676 nucleic acid binding; GO:0004386 helicase activity; GO:0005515 protein binding; GO:0005524 ATP binding; GO:0008026 ATP-dependent helicase activity	IPR000629 RNA helicase ATP-dependent DEAD-box conserved site; IPR001202 WW/Rsp5/WWP; IPR001650 Helicase C-terminal; IPR011545 DNA/RNA helicase DEAD/DEAH box type N-terminal; IPR014001 DEAD-like helicase N-terminal; IPR014014 RNA helicase DEAD-box type Q motif; IPR014021 Helicase superfamily 1/2 ATP-binding domain
Csa3G838680.1	GO:0000175 3'-5'-exoribonuclease activity; GO:0003723 RNA binding; GO:0004654 polyribonucleotide nucleotidyltransferase activity; GO:0006396 RNA processing; GO:0006402 mRNA catabolic process	IPR001247 Exoribonuclease phosphorolytic domain 1; IPR003029 Ribosomal protein S1 RNA-binding domain; IPR012162 Polyribonucleotide nucleotidyltransferase; IPR012340 Nucleic acid-binding OB-fold; IPR015847 Exoribonuclease phosphorolytic domain 2; IPR015848 Polynucleotide phosphorylase phosphorolytic RNA-binding bacterial/organelle-type; IPR016027 Nucleic acid-binding OB-fold-like; IPR018111 K Homo…
Csa3G838690.1	GO:0004672 protein kinase activity; GO:0004674 protein serine/threonine kinase activity; GO:0005524 ATP binding; GO:0006468 protein phosphorylation	IPR000719 Protein kinase catalytic domain; IPR002290 Serine/threonine-protein kinase domain; IPR002902 Domain of unknown function DUF26; IPR008271 Serine/threonine-protein kinase active site; IPR011009 Protein kinase-like domain; IPR013320 Concanavalin A-like lectin/glucanase subgroup; IPR017442 Serine/threonine-protein kinase-like domain; IPR020635 Tyrosine-protein kinase catalytic domain
Csa3G838720.1	GO:0003824 catalytic activity; GO:0008152 metabolic process	IPR008811 Raffinose synthase; IPR013785 Aldolase-type TIM barrel; IPR017853 Glycoside hydrolase catalytic core
Csa3G840350.1	GO:0004672 protein kinase activity; GO:0004674 protein serine/threonine kinase activity; GO:0005524 ATP binding; GO:0006468 protein phosphorylation	IPR000719 Protein kinase catalytic domain; IPR002290 Serine/threonine-protein kinase domain; IPR008271 Serine/threonine-protein kinase active site; IPR011009 Protein kinase-like domain; IPR017442 Serine/threonine-protein kinase-like domain; IPR020635 Tyrosine-protein kinase catalytic domain
Csa3G840390.1	GO:0004672 protein kinase activity; GO:0004674 protein serine/threonine kinase activity; GO:0005524 ATP binding; GO:0006468 protein phosphorylation	IPR000719 Protein kinase catalytic domain; IPR001245 Serine-threonine/tyrosine-protein kinase; IPR002290 Serine/threonine-protein kinase domain; IPR008271 Serine/threonine-protein kinase active site; IPR011009 Protein kinase-like domain; IPR015784 Serine/threonine-protein kinase ATN1-like; IPR017441 Protein kinase ATP binding site; IPR020635 Tyrosine-protein kinase catalytic domain
Csa3G840410.1	IPR010750 SAGA-associated factor 29
Csa3G840430.1	GO:0006629 lipid metabolic process; GO:0016787 hydrolase activity; GO:0016788 hydrolase activity, acting on ester bonds	IPR001087 Lipase GDSL; IPR013831 Esterase SGNH hydrolase-type subgroup
Csa3G840420.1	GO:0006629 lipid metabolic process; GO:0016788 hydrolase activity, acting on ester bonds	IPR001087 Lipase GDSL
Csa3G840440.1	IPR008833 Surfeit locus 2
Csa3G840450.1	GO:0005515 protein binding; GO:0008270 zinc ion binding	IPR001841 Zinc finger RING-type; IPR002035 von Willebrand factor type A; IPR010734 Copine; IPR013083 Zinc finger RING/FYVE/PHD-type
Csa3G840960.1	GO:0005515 protein binding; GO:0008270 zinc ion binding	IPR000306 Zinc finger FYVE-type; IPR000408 Regulator of chromosome condensation RCC1; IPR009091 Regulator of chromosome condensation/beta-lactamase-inhibitor protein II; IPR011011 Zinc finger FYVE/PHD-type; IPR011993 Pleckstrin homology-type; IPR013083 Zinc finger RING/FYVE/PHD-type; IPR013591 Brevis radix-like domain; IPR017455 Zinc finger FYVE-related
Csa3G840460.1	IPR002885 Pentatricopeptide repeat
Csa3G840970.1	GO:0005515 protein binding	IPR000449 Ubiquitin-associated/translation elongation factor EF1B N-terminal; IPR007599 Derlin; IPR009060 UBA-like; IPR015940 Ubiquitin-associated/translation elongation factor EF1B N-terminal eukaryote
Csa3G840980.1	GO:0004672 protein kinase activity; GO:0004674 protein serine/threonine kinase activity; GO:0005509 calcium ion binding; GO:0005524 ATP binding; GO:0006468 protein phosphorylation	IPR000719 Protein kinase catalytic domain; IPR002290 Serine/threonine-protein kinase domain; IPR008271 Serine/threonine-protein kinase active site; IPR011009 Protein kinase-like domain; IPR011992 EF-hand-like domain; IPR017441 Protein kinase ATP binding site; IPR017442 Serine/threonine-protein kinase-like domain; IPR020635 Tyrosine-protein kinase catalytic domain; IPR020636 Calcium/calmodulin-dep…
Csa3G841480.1	GO:0005634 nucleus; GO:0030528 transcription regulator activity; GO:0045449 regulation of transcription	IPR001092 Helix-loop-helix DNA-binding domain; IPR011598 Helix-loop-helix DNA-binding
Csa3G842000.1	GO:0004725 protein tyrosine phosphatase activity; GO:0006470 protein dephosphorylation; GO:0008138 protein tyrosine/serine/threonine phosphatase activity; GO:0016311 dephosphorylation; GO:0016791 phosphatase activity	IPR000340 Dual specificity phosphatase catalytic domain; IPR000387 Dual-specific/protein-tyrosine phosphatase conserved region; IPR016130 Protein-tyrosine phosphatase active site; IPR016278 Tyrosine protein phosphatase dual specificity 12; IPR020422 Dual specificity phosphatase subgroup catalytic domain
Csa3G842030.1	GO:0003871 5-methyltetrahydropteroyltriglutamate-homocysteine S-methyltransferase activity; GO:0008270 zinc ion binding; GO:0008652 cellular amino acid biosynthetic process; GO:0009086 methionine biosynthetic process	IPR002629 Methionine synthase vitamin-B12 independent; IPR006276 Cobalamin-independent methionine synthase; IPR013215 Cobalamin (vitamin B12)-independent methionine synthase MetE N-terminal
Csa3G842050.1	GO:0003723 RNA binding; GO:0003725 double-stranded RNA binding; GO:0005622 intracellular	IPR001159 Double-stranded RNA-binding; IPR014720 Double-stranded RNA-binding-like
Csa3G842610.1	GO:0016020 membrane; GO:0016192 vesicle-mediated transport	IPR006011 Syntaxin N-terminal; IPR010989 t-SNARE
Csa3G842620.1	GO:0005484 SNAP receptor activity; GO:0005515 protein binding; GO:0006886 intracellular protein transport; GO:0016020 membrane; GO:0016192 vesicle-mediated transport	IPR000727 Target SNARE coiled-coil domain; IPR006012 Syntaxin/epimorphin conserved site; IPR010989 t-SNARE
Csa3G842640.1	IPR019378 GDP-fucose protein O-fucosyltransferase
Csa3G842700.1	GO:0005515 protein binding	IPR001680 WD40 repeat; IPR011046 WD40 repeat-like-containing domain; IPR015943 WD40/YVTN repeat-like-containing domain; IPR017986 WD40-repeat-containing domain; IPR019775 WD40 repeat conserved site; IPR019781 WD40 repeat subgroup; IPR019782 WD40 repeat 2
Csa3G842710.1	GO:0003924 GTPase activity; GO:0005198 structural molecule activity; GO:0005525 GTP binding; GO:0005874 microtubule; GO:0007017 microtubule-based process; GO:0007018 microtubule-based movement; GO:0043234 protein complex; GO:0051258 protein polymerization	IPR000217 Tubulin; IPR002452 Alpha tubulin; IPR003008 Tubulin/FtsZ GTPase domain; IPR008280 Tubulin/FtsZ C-terminal; IPR013838 Beta tubulin autoregulation binding site; IPR017975 Tubulin conserved site; IPR018316 Tubulin/FtsZ 2-layer sandwich domain; IPR023123 Tubulin C-terminal
Csa3G843240.1	IPR012438 Protein of unknown function DUF1639
Csa3G843750.1	GO:0000103 sulfate assimilation; GO:0005524 ATP binding; GO:0016301 kinase activity; GO:0016772 transferase activity, transferring phosphorus-containing groups	IPR002891 Adenylylsulphate kinase C-terminal
Csa3G843760.1	GO:0006457 protein folding; GO:0031072 heat shock protein binding; GO:0051082 unfolded protein binding	IPR001623 Heat shock protein DnaJ N-terminal; IPR003095 Heat shock protein DnaJ; IPR015609 Molecular chaperone heat shock protein Hsp40 DnaJ; IPR018253 Heat shock protein DnaJ conserved site
Csa3G843770.1	GO:0003824 catalytic activity; GO:0004834 tryptophan synthase activity; GO:0006568 tryptophan metabolic process; GO:0008152 metabolic process	IPR002028 Tryptophan synthase alpha chain; IPR011060 Ribulose-phosphate binding barrel; IPR013785 Aldolase-type TIM barrel; IPR018204 Tryptophan synthase alpha chain active site
Csa3G843780.1	GO:0005524 ATP binding; GO:0006457 protein folding; GO:0044267 cellular protein metabolic process; GO:0051082 unfolded protein binding	IPR002194 Chaperonin TCP-1 conserved site; IPR002423 Chaperonin Cpn60/TCP-1; IPR012721 T-complex protein 1 theta subunit; IPR017998 Chaperone tailless complex polypeptide 1
Csa3G843790.1	GO:0003824 catalytic activity; GO:0005975 carbohydrate metabolic process; GO:0030246 carbohydrate binding	IPR011013 Glycoside hydrolase-type carbohydrate-binding; IPR014718 Glycoside hydrolase-type carbohydrate-binding subgroup
Csa3G843820.1	GO:0003700 sequence-specific DNA binding transcription factor activity; GO:0006355 regulation of transcription, DNA-dependent; GO:0008270 zinc ion binding; GO:0043565 sequence-specific DNA binding	IPR000679 Zinc finger GATA-type; IPR013088 Zinc finger NHR/GATA-type
Csa3G843850.1	GO:0005634 nucleus; GO:0030528 transcription regulator activity; GO:0045449 regulation of transcription	IPR007207 Not CCR4-Not complex component N-terminal; IPR007282 NOT2/NOT3/NOT5; IPR012270 CCR4-NOT complex subunit 3/ 5
Csa3G844850.1	GO:0003677 DNA binding; GO:0005515 protein binding; GO:0045449 regulation of transcription	IPR006447 Myb-like DNA-binding domain SHAQKYF class; IPR009057 Homeodomain-like; IPR012287 Homeodomain-related; IPR014778 Myb DNA-binding; IPR017930 HTH transcriptional regulator Myb-type DNA-binding
Csa3G844900.1	GO:0003676 nucleic acid binding; GO:0004519 endonuclease activity	IPR002711 HNH endonuclease; IPR003615 HNH nuclease
Csa3G845450.1	IPR007741 Ribosomal protein/NADH dehydrogenase domain; IPR012336 Thioredoxin-like fold; IPR016464 NADH dehydrogenase [ubiquinone] (complex I) alpha subcomplex subunit 2
Csa3G845460.1	IPR012429 Protein of unknown function DUF1624
Csa3G845490.1	GO:0004553 hydrolase activity, hydrolyzing O-glycosyl compounds; GO:0005618 cell wall; GO:0005975 carbohydrate metabolic process; GO:0006073 cellular glucan metabolic process; GO:0016762 xyloglucan:xyloglucosyl transferase activity; GO:0048046 apoplast	IPR000757 Glycoside hydrolase family 16; IPR008263 Glycoside hydrolase family 16 active site; IPR008264 Beta-glucanase; IPR008985 Concanavalin A-like lectin/glucanase; IPR010713 Xyloglucan endo-transglycosylase C-terminal; IPR013320 Concanavalin A-like lectin/glucanase subgroup; IPR016455 Xyloglucan endotransglucosylase/hydrolase
Csa3G845500.1	GO:0004601 peroxidase activity; GO:0005506 iron ion binding; GO:0005509 calcium ion binding; GO:0009055 electron carrier activity; GO:0016020 membrane; GO:0016021 integral to membrane; GO:0016491 oxidoreductase activity; GO:0050660 flavin adenine dinucleotide binding; GO:0050664 oxidoreductase activity, acting on NADH or NADPH, oxygen as acceptor; GO:0055114 oxidation-reduction process	IPR000778 Cytochrome b245 heavy chain; IPR011992 EF-hand-like domain; IPR013112 FAD-binding 8; IPR013121 Ferric reductase NAD binding; IPR013130 Flavoprotein transmembrane component; IPR013623 NADPH oxidase Respiratory burst; IPR017927 Ferredoxin reductase-type FAD-binding domain; IPR017938 Riboflavin synthase-like beta-barrel; IPR018247 EF-Hand 1 calcium-binding site; IPR018249 EF-HAND 2
Csa3G846040.1	GO:0005488 binding	IPR002885 Pentatricopeptide repeat; IPR011990 Tetratricopeptide-like helical
Csa3G846060.1	GO:0005515 protein binding	IPR009060 UBA-like; IPR009719 Protein of unknown function DUF1296
Csa3G847340.1	GO:0003677 DNA binding; GO:0005515 protein binding; GO:0045449 regulation of transcription	IPR001005 SANT domain DNA binding; IPR009057 Homeodomain-like; IPR012287 Homeodomain-related; IPR014778 Myb DNA-binding; IPR015495 Myb transcription factor; IPR017930 HTH transcriptional regulator Myb-type DNA-binding
Csa3G847600.1	GO:0005515 protein binding	IPR000048 IQ motif EF-hand binding site
Csa3G847620.1	GO:0004672 protein kinase activity; GO:0004674 protein serine/threonine kinase activity; GO:0005524 ATP binding; GO:0006468 protein phosphorylation	IPR000719 Protein kinase catalytic domain; IPR002290 Serine/threonine-protein kinase domain; IPR008271 Serine/threonine-protein kinase active site; IPR011009 Protein kinase-like domain; IPR017441 Protein kinase ATP binding site; IPR017442 Serine/threonine-protein kinase-like domain; IPR020635 Tyrosine-protein kinase catalytic domain
Csa3G848130.1	GO:0000786 nucleosome; GO:0003677 DNA binding; GO:0005515 protein binding; GO:0005634 nucleus; GO:0006334 nucleosome assembly; GO:0045449 regulation of transcription	IPR001005 SANT domain DNA binding; IPR005818 Histone H1/H5; IPR009057 Homeodomain-like; IPR011991 Winged helix-turn-helix transcription repressor DNA-binding; IPR012287 Homeodomain-related; IPR014778 Myb DNA-binding; IPR017930 HTH transcriptional regulator Myb-type DNA-binding
Csa3G848180.1	GO:0016787 hydrolase activity	IPR002828 Survival protein SurE-like phosphatase/nucleotidase
Csa3G848210.1	GO:0003824 catalytic activity; GO:0004616 phosphogluconate dehydrogenase (decarboxylating) activity; GO:0005488 binding; GO:0006098 pentose-phosphate shunt; GO:0006573 valine metabolic process; GO:0008152 metabolic process; GO:0008442 3-hydroxyisobutyrate dehydrogenase activity; GO:0016491 oxidoreductase activity; GO:0050662 coenzyme binding; GO:0055114 oxidation-reduction process	IPR002204 3-hydroxyisobutyrate dehydrogenase-related conserved site; IPR006115 6-phosphogluconate dehydrogenase NAD-binding; IPR006183 6-phosphogluconate dehydrogenase/3-hydroxyisobutyrate dehydrogenase; IPR008927 6-phosphogluconate dehydrogenase C-terminal-like; IPR013328 Dehydrogenase multihelical; IPR015815 3-hydroxyacid dehydrogenase/reductase; IPR016040 NAD(P)-binding domain
Csa3G848240.1	GO:0016787 hydrolase activity	IPR001279 Beta-lactamase-like
Csa3G848245.1	GO:0005515 protein binding; GO:0008270 zinc ion binding	IPR001841 Zinc finger RING-type; IPR013083 Zinc finger RING/FYVE/PHD-type; IPR017907 Zinc finger RING-type conserved site
Csa3G848250.1	GO:0003676 nucleic acid binding; GO:0005622 intracellular; GO:0008270 zinc ion binding	IPR007087 Zinc finger C2H2-type; IPR013087 Zinc finger C2H2-type/integrase DNA-binding; IPR015880 Zinc finger C2H2-like
Csa3G848290.1	IPR004864 Late embryogenesis abundant protein group 2
Csa3G848300.1	GO:0006066 alcohol metabolic process; GO:0016614 oxidoreductase activity, acting on CH-OH group of donors; GO:0050660 flavin adenine dinucleotide binding	IPR000172 Glucose-methanol-choline oxidoreductase N-terminal; IPR007867 Glucose-methanol-choline oxidoreductase C-terminal; IPR012132 Glucose-methanol-choline oxidoreductase
Csa3G848310.1	GO:0003824 catalytic activity; GO:0004553 hydrolase activity, hydrolyzing O-glycosyl compounds; GO:0005529 sugar binding; GO:0005975 carbohydrate metabolic process; GO:0043169 cation binding	IPR000922 D-galactoside/L-rhamnose binding SUEL lectin domain; IPR001944 Glycoside hydrolase family 35; IPR008979 Galactose-binding domain-like; IPR013781 Glycoside hydrolase subgroup catalytic core; IPR017853 Glycoside hydrolase catalytic core
Csa3G848810.1	GO:0003723 RNA binding; GO:0004525 ribonuclease III activity; GO:0006396 RNA processing	IPR000999 Ribonuclease III
Csa3G848820.1	GO:0003676 nucleic acid binding; GO:0004386 helicase activity; GO:0005524 ATP binding; GO:0008026 ATP-dependent helicase activity	IPR000629 RNA helicase ATP-dependent DEAD-box conserved site; IPR001650 Helicase C-terminal; IPR011545 DNA/RNA helicase DEAD/DEAH box type N-terminal; IPR014001 DEAD-like helicase N-terminal; IPR014014 RNA helicase DEAD-box type Q motif; IPR014021 Helicase superfamily 1/2 ATP-binding domain
Csa3G848830.1	GO:0004497 monooxygenase activity; GO:0005506 iron ion binding; GO:0009055 electron carrier activity; GO:0020037 heme binding; GO:0055114 oxidation-reduction process	IPR001128 Cytochrome P450; IPR002401 Cytochrome P450 E-class group I; IPR017972 Cytochrome P450 conserved site
Csa3G848860.1	IPR004895 Prenylated rab acceptor PRA1
Csa3G849390.1	GO:0000159 protein phosphatase type 2A complex; GO:0005515 protein binding; GO:0007165 signal transduction; GO:0008601 protein phosphatase type 2A regulator activity	IPR000009 Protein phosphatase 2A regulatory subunit PR55; IPR001680 WD40 repeat; IPR011046 WD40 repeat-like-containing domain; IPR015943 WD40/YVTN repeat-like-containing domain; IPR018067 Protein phosphatase 2A regulatory subunit PR55 conserved site; IPR019775 WD40 repeat conserved site; IPR019781 WD40 repeat subgroup
Csa3G849890.1	GO:0003677 DNA binding; GO:0008270 zinc ion binding; GO:0045449 regulation of transcription	IPR003851 Zinc finger Dof-type
Csa3G849900.1	GO:0004970 ionotropic glutamate receptor activity; GO:0005234 extracellular-glutamate-gated ion channel activity; GO:0016020 membrane	IPR001320 Ionotropic glutamate receptor; IPR001828 Extracellular ligand-binding receptor; IPR015683 Glutamate receptor-related
Csa3G849910.1	IPR010844 Occludin/RNA polymerase II elongation factor ELL domain
Csa3G849930.1	IPR000313 PWWP
Csa3G849940.1	IPR012335 Thioredoxin fold; IPR012336 Thioredoxin-like fold
Csa3G849950.1	GO:0003824 catalytic activity; GO:0005488 binding; GO:0006520 cellular amino acid metabolic process; GO:0008152 metabolic process; GO:0016491 oxidoreductase activity; GO:0055114 oxidation-reduction process	IPR006095 Glutamate/phenylalanine/leucine/valine dehydrogenase; IPR006096 Glutamate/phenylalanine/leucine/valine dehydrogenase C-terminal; IPR006097 Glutamate/phenylalanine/leucine/valine dehydrogenase dimerisation domain; IPR016040 NAD(P)-binding domain
Csa3G849970.1	GO:0015031 protein transport	IPR005024 Snf7
Csa3G850500.1	GO:0008375 acetylglucosaminyltransferase activity; GO:0016020 membrane	IPR003406 Glycosyl transferase family 14
Csa3G850490.1	GO:0008152 metabolic process; GO:0016787 hydrolase activity	IPR002933 Peptidase M20; IPR010168 Peptidase M20D amidohydrolase; IPR011650 Peptidase M20 dimerisation; IPR017439 Peptidase M20D mername-AA028/carboxypeptidase Ss1
Csa3G850520.1	GO:0005515 protein binding	IPR001810 F-box domain cyclin-like; IPR022364 F-box domain Skp2-like
Csa3G850530.1	GO:0005634 nucleus; GO:0030528 transcription regulator activity; GO:0045449 regulation of transcription	IPR001092 Helix-loop-helix DNA-binding domain; IPR011598 Helix-loop-helix DNA-binding
Csa3G850580.1	GO:0004672 protein kinase activity; GO:0004674 protein serine/threonine kinase activity; GO:0005515 protein binding; GO:0005524 ATP binding; GO:0006468 protein phosphorylation	IPR000719 Protein kinase catalytic domain; IPR001245 Serine-threonine/tyrosine-protein kinase; IPR001611 Leucine-rich repeat; IPR002290 Serine/threonine-protein kinase domain; IPR008271 Serine/threonine-protein kinase active site; IPR011009 Protein kinase-like domain; IPR017441 Protein kinase ATP binding site; IPR020635 Tyrosine-protein kinase catalytic domain
Csa3G850590.1	GO:0004672 protein kinase activity; GO:0004674 protein serine/threonine kinase activity; GO:0005515 protein binding; GO:0005524 ATP binding; GO:0006468 protein phosphorylation	IPR000719 Protein kinase catalytic domain; IPR001245 Serine-threonine/tyrosine-protein kinase; IPR001611 Leucine-rich repeat; IPR002290 Serine/threonine-protein kinase domain; IPR011009 Protein kinase-like domain; IPR017441 Protein kinase ATP binding site; IPR017442 Serine/threonine-protein kinase-like domain; IPR020635 Tyrosine-protein kinase catalytic domain
Csa3G850600.1	GO:0004672 protein kinase activity; GO:0004674 protein serine/threonine kinase activity; GO:0005524 ATP binding; GO:0006468 protein phosphorylation	IPR000719 Protein kinase catalytic domain; IPR001245 Serine-threonine/tyrosine-protein kinase; IPR002290 Serine/threonine-protein kinase domain; IPR011009 Protein kinase-like domain; IPR017441 Protein kinase ATP binding site; IPR020635 Tyrosine-protein kinase catalytic domain
Csa3G850610.1	GO:0048544 recognition of pollen	IPR000858 S-locus glycoprotein; IPR003609 Apple-like; IPR011009 Protein kinase-like domain; IPR013227 PAN-2 domain
Csa3G850630.1	GO:0005529 sugar binding; GO:0048544 recognition of pollen	IPR000858 S-locus glycoprotein; IPR001480 Bulb-type lectin domain; IPR003609 Apple-like; IPR013227 PAN-2 domain; IPR013320 Concanavalin A-like lectin/glucanase subgroup
Csa3G850640.1	GO:0005622 intracellular; GO:0008270 zinc ion binding	IPR000315 Zinc finger B-box
Csa3G850660.1	GO:0006950 response to stress	IPR006015 Universal stress protein A; IPR006016 UspA; IPR014729 Rossmann-like alpha/beta/alpha sandwich fold
Csa3G850670.1	IPR014855 Plant transcription factor NOZZLE
Csa3G851170.1	IPR003402 Protein of unknown function Met10
Csa3G851690.1	GO:0004221 ubiquitin thiolesterase activity; GO:0005515 protein binding; GO:0006511 ubiquitin-dependent protein catabolic process	IPR000449 Ubiquitin-associated/translation elongation factor EF1B N-terminal; IPR001394 Peptidase C19 ubiquitin carboxyl-terminal hydrolase 2; IPR009060 UBA-like; IPR015940 Ubiquitin-associated/translation elongation factor EF1B N-terminal eukaryote; IPR018200 Peptidase C19 ubiquitin carboxyl-terminal hydrolase 2 conserved site
Csa3G851700.1	GO:0005198 structural molecule activity	IPR000535 Major sperm protein; IPR008962 PapD-like
Csa3G851760.1	GO:0003774 motor activity; GO:0005515 protein binding; GO:0005524 ATP binding; GO:0016459 myosin complex	IPR000048 IQ motif EF-hand binding site; IPR001609 Myosin head motor domain
Csa3G851770.1	GO:0008060 ARF GTPase activator activity; GO:0008270 zinc ion binding; GO:0032312 regulation of ARF GTPase activity	IPR001164 Arf GTPase activating protein
Csa3G851800.1	IPR005178 Protein of unknown function DUF300
Csa3G851870.1	GO:0004672 protein kinase activity; GO:0004674 protein serine/threonine kinase activity; GO:0005524 ATP binding; GO:0006468 protein phosphorylation	IPR000719 Protein kinase catalytic domain; IPR001245 Serine-threonine/tyrosine-protein kinase; IPR002290 Serine/threonine-protein kinase domain; IPR011009 Protein kinase-like domain; IPR017441 Protein kinase ATP binding site; IPR020635 Tyrosine-protein kinase catalytic domain; IPR021720 Malectin
Csa3G851900.1	IPR001163 Like-Sm ribonucleoprotein (LSM) domain; IPR006649 Like-Sm ribonucleoprotein (LSM) domain eukaryotic/archaea-type; IPR010920 Like-Sm ribonucleoprotein (LSM)-related domain
Csa3G851910.1	GO:0008152 metabolic process; GO:0008168 methyltransferase activity	IPR013216 Methyltransferase type 11
Csa3G852460.1	GO:0003677 DNA binding; GO:0045449 regulation of transcription	IPR003441 No apical meristem (NAM) protein
Csa3G852470.1	GO:0003677 DNA binding; GO:0045449 regulation of transcription	IPR003441 No apical meristem (NAM) protein
Csa3G852480.1	GO:0003824 catalytic activity; GO:0004553 hydrolase activity, hydrolyzing O-glycosyl compounds; GO:0005975 carbohydrate metabolic process; GO:0043169 cation binding	IPR001360 Glycoside hydrolase family 1; IPR013781 Glycoside hydrolase subgroup catalytic core; IPR017853 Glycoside hydrolase catalytic core; IPR018120 Glycoside hydrolase family 1 active site
Csa3G852490.1	GO:0003824 catalytic activity; GO:0004553 hydrolase activity, hydrolyzing O-glycosyl compounds; GO:0005975 carbohydrate metabolic process; GO:0043169 cation binding	IPR001360 Glycoside hydrolase family 1; IPR013781 Glycoside hydrolase subgroup catalytic core; IPR017853 Glycoside hydrolase catalytic core
Csa3G852500.1	GO:0003824 catalytic activity; GO:0030170 pyridoxal phosphate binding	IPR015421 Pyridoxal phosphate-dependent transferase major region subdomain 1; IPR015424 Pyridoxal phosphate-dependent transferase major domain
Csa3G852510.1	GO:0003677 DNA binding; GO:0006355 regulation of transcription, DNA-dependent	IPR003340 Transcriptional factor B3; IPR015300 Restriction endonuclease type II EcoRII N-terminal
Csa3G852520.1	IPR019164 Protein of unknown function DUF2053 membrane
Csa3G852530.1	GO:0003677 DNA binding; GO:0005515 protein binding; GO:0045449 regulation of transcription	IPR006447 Myb-like DNA-binding domain SHAQKYF class; IPR009057 Homeodomain-like; IPR012287 Homeodomain-related; IPR014778 Myb DNA-binding
Csa3G852560.1	GO:0004497 monooxygenase activity; GO:0005506 iron ion binding; GO:0009055 electron carrier activity; GO:0020037 heme binding; GO:0055114 oxidation-reduction process	IPR001128 Cytochrome P450; IPR002401 Cytochrome P450 E-class group I; IPR017972 Cytochrome P450 conserved site
Csa3G852550.1	IPR013083 Zinc finger RING/FYVE/PHD-type
Csa3G852580.1	GO:0004497 monooxygenase activity; GO:0005506 iron ion binding; GO:0009055 electron carrier activity; GO:0020037 heme binding; GO:0055114 oxidation-reduction process	IPR001128 Cytochrome P450; IPR002401 Cytochrome P450 E-class group I; IPR017972 Cytochrome P450 conserved site
Csa3G852590.1	GO:0004497 monooxygenase activity; GO:0005506 iron ion binding; GO:0009055 electron carrier activity; GO:0020037 heme binding; GO:0055114 oxidation-reduction process	IPR001128 Cytochrome P450; IPR002401 Cytochrome P450 E-class group I; IPR017972 Cytochrome P450 conserved site
Csa3G852640.1	GO:0004497 monooxygenase activity; GO:0005506 iron ion binding; GO:0009055 electron carrier activity; GO:0020037 heme binding; GO:0055114 oxidation-reduction process	IPR001128 Cytochrome P450; IPR002401 Cytochrome P450 E-class group I; IPR017972 Cytochrome P450 conserved site
Csa3G854220.1	IPR019160 Exocyst complex component Exoc1
Csa3G854230.1	IPR006852 Protein of unknown function DUF616
Csa3G854240.1	GO:0003735 structural constituent of ribosome; GO:0005622 intracellular; GO:0005840 ribosome; GO:0006412 translation	IPR000754 Ribosomal protein S9; IPR014721 Ribosomal protein S5 domain 2-type fold subgroup; IPR020568 Ribosomal protein S5 domain 2-type fold; IPR020574 Ribosomal protein S9 conserved site
Csa3G855280.1	GO:0003824 catalytic activity; GO:0006281 DNA repair; GO:0006284 base-excision repair; GO:0008725 DNA-3-methyladenine glycosylase I activity	IPR005019 Methyladenine glycosylase; IPR011257 DNA glycosylase
Csa3G855310.1	GO:0005783 endoplasmic reticulum	IPR003388 Reticulon; IPR005069 Nucleotide-diphospho-sugar transferase predicted
Csa3G855410.1	IPR006873 Protein of unknown function DUF620
Csa3G855420.1	IPR007462 Protein of unknown function DUF502
Csa3G855430.1	GO:0003824 catalytic activity; GO:0004553 hydrolase activity, hydrolyzing O-glycosyl compounds; GO:0005975 carbohydrate metabolic process; GO:0043169 cation binding	IPR000490 Glycoside hydrolase family 17; IPR012946 X8; IPR013781 Glycoside hydrolase subgroup catalytic core; IPR017853 Glycoside hydrolase catalytic core
Csa3G855940.1	GO:0003676 nucleic acid binding; GO:0004386 helicase activity; GO:0005524 ATP binding; GO:0008026 ATP-dependent helicase activity	IPR000629 RNA helicase ATP-dependent DEAD-box conserved site; IPR001650 Helicase C-terminal; IPR011545 DNA/RNA helicase DEAD/DEAH box type N-terminal; IPR014001 DEAD-like helicase N-terminal; IPR014014 RNA helicase DEAD-box type Q motif; IPR014021 Helicase superfamily 1/2 ATP-binding domain
Csa3G856010.1	GO:0004672 protein kinase activity; GO:0004674 protein serine/threonine kinase activity; GO:0005515 protein binding; GO:0005524 ATP binding; GO:0006468 protein phosphorylation	IPR000719 Protein kinase catalytic domain; IPR001245 Serine-threonine/tyrosine-protein kinase; IPR001611 Leucine-rich repeat; IPR002290 Serine/threonine-protein kinase domain; IPR003591 Leucine-rich repeat typical subtype; IPR011009 Protein kinase-like domain; IPR020635 Tyrosine-protein kinase catalytic domain
Csa3G856000.1	GO:0005515 protein binding	IPR000644 Cystathionine beta-synthase core; IPR002550 Domain of unknown function DUF21
Csa3G856020.1	GO:0015992 proton transport; GO:0016469 proton-transporting two-sector ATPase complex; GO:0046034 ATP metabolic process; GO:0046933 hydrogen ion transporting ATP synthase activity, rotational mechanism; GO:0046961 proton-transporting ATPase activity, rotational mechanism	IPR004100 ATPase F1/V1/A1 complex alpha/beta subunit N-terminal; IPR018118 ATPase F1/A1 complex alpha/beta subunit N-terminal
Csa3G857030.1	GO:0003677 DNA binding; GO:0005515 protein binding	IPR001005 SANT domain DNA binding; IPR009057 Homeodomain-like; IPR014778 Myb DNA-binding; IPR015609 Molecular chaperone heat shock protein Hsp40 DnaJ; IPR017884 SANT eukarya
Csa3G857600.1	GO:0005515 protein binding; GO:0008270 zinc ion binding; GO:0023034 intracellular signal transduction; GO:0047134 protein-disulfide reductase activity; GO:0055114 oxidation-reduction process	IPR001965 Zinc finger PHD-type; IPR002219 Protein kinase C-like phorbol ester/diacylglycerol binding; IPR004146 DC1; IPR011424 C1-like
Csa3G859680.1	GO:0031072 heat shock protein binding	IPR001623 Heat shock protein DnaJ N-terminal
Csa3G859690.1	GO:0004585 ornithine carbamoyltransferase activity; GO:0006520 cellular amino acid metabolic process; GO:0009348 ornithine carbamoyltransferase complex; GO:0016597 amino acid binding; GO:0016743 carboxyl- or carbamoyltransferase activity	IPR002292 Ornithine carbamoyltransferase; IPR006130 Aspartate/ornithine carbamoyltransferase; IPR006131 Aspartate/ornithine carbamoyltransferase Asp/Orn-binding domain; IPR006132 Aspartate/ornithine carbamoyltransferase carbamoyl-P binding
Csa3G859700.1	GO:0003824 catalytic activity; GO:0004553 hydrolase activity, hydrolyzing O-glycosyl compounds; GO:0005975 carbohydrate metabolic process; GO:0043169 cation binding	IPR001547 Glycoside hydrolase family 5; IPR013781 Glycoside hydrolase subgroup catalytic core; IPR017853 Glycoside hydrolase catalytic core
Csa3G859710.1	GO:0005978 glycogen biosynthetic process; GO:0008878 glucose-1-phosphate adenylyltransferase activity; GO:0009058 biosynthetic process; GO:0016740 transferase activity; GO:0016779 nucleotidyltransferase activity	IPR005835 Nucleotidyl transferase; IPR005836 ADP-glucose pyrophosphorylase conserved site; IPR011004 Trimeric LpxA-like; IPR011831 Glucose-1-phosphate adenylyltransferase
Csa3G859730.1	GO:0008168 methyltransferase activity	IPR005299 SAM dependent carboxyl methyltransferase
Csa3G860230.1	GO:0005524 ATP binding; GO:0035299 inositol pentakisphosphate 2-kinase activity	IPR009286 Inositol-pentakisphosphate 2-kinase; IPR018009 Inositol-pentakisphosphate 2-kinase metazoa
Csa3G860250.1	GO:0000166 nucleotide binding; GO:0005524 ATP binding; GO:0017111 nucleoside-triphosphatase activity	IPR003593 ATPase AAA+ type core; IPR003959 ATPase AAA-type core; IPR003960 ATPase AAA-type conserved site
Csa3G860260.1	IPR003729 Domain of unknown function DUF151
Csa3G860270.1	GO:0005634 nucleus; GO:0030528 transcription regulator activity; GO:0045449 regulation of transcription	IPR011598 Helix-loop-helix DNA-binding
Csa3G860290.1	GO:0016747 transferase activity, transferring acyl groups other than amino-acyl groups	IPR003480 Transferase; IPR023213 Chloramphenicol acetyltransferase-like domain
Csa3G860300.1	GO:0005515 protein binding; GO:0006810 transport; GO:0006886 intracellular protein transport; GO:0016192 vesicle-mediated transport; GO:0030131 clathrin adaptor complex	IPR001392 Clathrin adaptor mu subunit; IPR008968 Clathrin adaptor mu subunit C-terminal; IPR011012 Longin-like; IPR022775 AP complex mu/sigma subunit
Csa3G860320.1	GO:0003700 sequence-specific DNA binding transcription factor activity; GO:0006355 regulation of transcription, DNA-dependent; GO:0043565 sequence-specific DNA binding; GO:0046983 protein dimerization activity	IPR004827 Basic-leucine zipper (bZIP) transcription factor; IPR011616 bZIP transcription factor bZIP-1
Csa3G865330.1	GO:0003824 catalytic activity; GO:0004553 hydrolase activity, hydrolyzing O-glycosyl compounds; GO:0005529 sugar binding; GO:0005975 carbohydrate metabolic process; GO:0043169 cation binding	IPR000922 D-galactoside/L-rhamnose binding SUEL lectin domain; IPR001944 Glycoside hydrolase family 35; IPR008979 Galactose-binding domain-like; IPR013781 Glycoside hydrolase subgroup catalytic core; IPR017853 Glycoside hydrolase catalytic core
Csa3G865340.1	GO:0006662 glycerol ether metabolic process; GO:0009055 electron carrier activity; GO:0015035 protein disulfide oxidoreductase activity; GO:0045454 cell redox homeostasis	IPR005746 Thioredoxin; IPR012335 Thioredoxin fold; IPR012336 Thioredoxin-like fold; IPR013766 Thioredoxin domain; IPR017936 Thioredoxin-like; IPR017937 Thioredoxin conserved site
Csa3G865360.1	GO:0005515 protein binding	IPR006594 LisH dimerisation motif; IPR006595 CTLH C-terminal LisH motif; IPR013144 Ran binding protein-like CRA domain; IPR019589 Ran binding protein CRA domain
Csa3G866450.1	IPR000408 Regulator of chromosome condensation RCC1; IPR009091 Regulator of chromosome condensation/beta-lactamase-inhibitor protein II; IPR020478 AT hook-like
Csa3G866490.1	IPR006571 TLDc
Csa3G866520.1	IPR016027 Nucleic acid-binding OB-fold-like
Csa3G866530.1	IPR003676 Auxin responsive SAUR protein
Csa3G872030.1	IPR008587 Protein of unknown function DUF869 plant
Csa3G872110.1	GO:0005622 intracellular; GO:0008270 zinc ion binding	IPR007087 Zinc finger C2H2-type
Csa3G872140.1	GO:0005524 ATP binding; GO:0005975 carbohydrate metabolic process; GO:0016773 phosphotransferase activity, alcohol group as acceptor	IPR001312 Hexokinase; IPR022672 Hexokinase N-terminal; IPR022673 Hexokinase C-terminal
Csa3G872160.1	IPR003854 Gibberellin regulated protein
Csa3G872710.1	IPR010358 Brain/reproductive organ-expressed protein
Csa3G872720.1	GO:0000151 ubiquitin ligase complex; GO:0004842 ubiquitin-protein ligase activity; GO:0005488 binding; GO:0005515 protein binding; GO:0016567 protein ubiquitination	IPR001680 WD40 repeat; IPR003613 U box domain; IPR011046 WD40 repeat-like-containing domain; IPR013083 Zinc finger RING/FYVE/PHD-type; IPR015943 WD40/YVTN repeat-like-containing domain; IPR016024 Armadillo-type fold; IPR017986 WD40-repeat-containing domain; IPR019775 WD40 repeat conserved site; IPR019781 WD40 repeat subgroup; IPR019782 WD40 repeat 2
Csa3G872760.1	GO:0004672 protein kinase activity; GO:0004674 protein serine/threonine kinase activity; GO:0005515 protein binding; GO:0005524 ATP binding; GO:0006468 protein phosphorylation	IPR000719 Protein kinase catalytic domain; IPR001611 Leucine-rich repeat; IPR002290 Serine/threonine-protein kinase domain; IPR003591 Leucine-rich repeat typical subtype; IPR008271 Serine/threonine-protein kinase active site; IPR011009 Protein kinase-like domain; IPR013210 Leucine-rich repeat-containing N-terminal type 2; IPR017442 Serine/threonine-protein kinase-like domain; IPR020635 Tyrosine-p…
Csa3G873270.1	GO:0000166 nucleotide binding; GO:0005524 ATP binding; GO:0006810 transport; GO:0016021 integral to membrane; GO:0016887 ATPase activity; GO:0017111 nucleoside-triphosphatase activity; GO:0042626 ATPase activity, coupled to transmembrane movement of substances; GO:0055085 transmembrane transport	IPR001140 ABC transporter transmembrane domain; IPR003439 ABC transporter-like; IPR003593 ATPase AAA+ type core; IPR011527 ABC transporter transmembrane domain type 1; IPR017871 ABC transporter conserved site; IPR017940 ABC transporter integral membrane type 1
Csa3G873780.1	GO:0008270 zinc ion binding	IPR000306 Zinc finger FYVE-type; IPR011011 Zinc finger FYVE/PHD-type; IPR013083 Zinc finger RING/FYVE/PHD-type; IPR017455 Zinc finger FYVE-related
Csa3G874320.1	GO:0003824 catalytic activity; GO:0005488 binding; GO:0008152 metabolic process; GO:0008270 zinc ion binding; GO:0016491 oxidoreductase activity; GO:0016747 transferase activity, transferring acyl groups other than amino-acyl groups; GO:0055114 oxidation-reduction process	IPR002085 Alcohol dehydrogenase superfamily zinc-containing; IPR002328 Alcohol dehydrogenase zinc-containing conserved site; IPR011032 GroES-like; IPR013149 Alcohol dehydrogenase C-terminal; IPR013154 Alcohol dehydrogenase GroES-like; IPR016040 NAD(P)-binding domain; IPR020843 Polyketide synthase enoylreductase
Csa3G874330.1	GO:0005960 glycine cleavage complex; GO:0006546 glycine catabolic process	IPR002930 Glycine cleavage H-protein; IPR011053 Single hybrid motif
Csa3G874340.1	GO:0003676 nucleic acid binding	IPR002775 DNA/RNA-binding protein Alba-like
Csa3G874380.1	GO:0016209 antioxidant activity; GO:0016491 oxidoreductase activity; GO:0045454 cell redox homeostasis	IPR000866 Alkyl hydroperoxide reductase subunit C/ Thiol specific antioxidant; IPR012335 Thioredoxin fold; IPR012336 Thioredoxin-like fold; IPR017936 Thioredoxin-like
Csa3G876010.1	GO:0030246 carbohydrate binding	IPR013784 Carbohydrate-binding-like fold; IPR019008 Domain of unknown function DUF2012
Csa3G876020.1	GO:0016020 membrane	IPR000620 Drug/metabolite transporter
Csa3G877630.1	IPR019955 Ubiquitin supergroup
Csa3G878210.1	GO:0003677 DNA binding; GO:0003700 sequence-specific DNA binding transcription factor activity; GO:0006355 regulation of transcription, DNA-dependent	IPR001471 Pathogenesis-related transcriptional factor/ERF DNA-binding; IPR016177 DNA-binding integrase-type
Csa3G878220.1	GO:0006810 transport	IPR011012 Longin-like; IPR022775 AP complex mu/sigma subunit
Csa3G878860.1	IPR005135 Endonuclease/exonuclease/phosphatase
Csa3G878940.1	GO:0005634 nucleus; GO:0006350 transcription; GO:0008270 zinc ion binding	IPR003618 Transcription elongation factor S-II central domain; IPR012921 Spen paralogue and orthologue SPOC C-terminal; IPR017890 Transcription elongation factor S-IIM
Csa3G878960.1	GO:0005515 protein binding	IPR003892 Ubiquitin system component Cue
Csa3G879510.1	GO:0008270 zinc ion binding	IPR007527 Zinc finger SWIM-type
Csa3G880550.1	IPR007650 Protein of unknown function DUF581
Csa3G881610.1	IPR009606 Protein of unknown function DUF1218
Csa3G881630.1	GO:0008168 methyltransferase activity	IPR002903 S-adenosyl-L-methionine-dependent methyltransferase MraW
Csa3G881660.1	GO:0003913 DNA photolyase activity; GO:0006281 DNA repair	IPR002081 Cryptochrome/DNA photolyase class 1; IPR005101 DNA photolyase FAD-binding/Cryptochrome C-terminal; IPR006050 DNA photolyase N-terminal; IPR014133 Cryptochrome DASH; IPR014729 Rossmann-like alpha/beta/alpha sandwich fold
Csa3G881670.1	GO:0005737 cytoplasm; GO:0006364 rRNA processing; GO:0008168 methyltransferase activity	IPR003742 SPOUT methyltransferase predicted
Csa3G881740.1	GO:0004672 protein kinase activity; GO:0004674 protein serine/threonine kinase activity; GO:0005524 ATP binding; GO:0006468 protein phosphorylation	IPR000719 Protein kinase catalytic domain; IPR002290 Serine/threonine-protein kinase domain; IPR008271 Serine/threonine-protein kinase active site; IPR011009 Protein kinase-like domain; IPR017441 Protein kinase ATP binding site; IPR017442 Serine/threonine-protein kinase-like domain; IPR020635 Tyrosine-protein kinase catalytic domain
Csa3G881730.1	GO:0003676 nucleic acid binding; GO:0005622 intracellular; GO:0008270 zinc ion binding	IPR003604 Zinc finger U1-type; IPR007087 Zinc finger C2H2-type; IPR015880 Zinc finger C2H2-like
Csa3G881880.1	IPR009053 Prefoldin
Csa3G881910.1	GO:0005216 ion channel activity; GO:0006811 ion transport; GO:0016020 membrane; GO:0055085 transmembrane transport	IPR000595 Cyclic nucleotide-binding domain; IPR005821 Ion transport; IPR014710 RmlC-like jelly roll fold; IPR018490 Cyclic nucleotide-binding-like
Csa3G882970.1	IPR006840 ChaC-like protein; IPR013024 Butirosin biosynthesis BtrG-like
Csa3G882980.1	IPR009288 AIG2-like; IPR013024 Butirosin biosynthesis BtrG-like
Csa3G882990.1	IPR009288 AIG2-like; IPR013024 Butirosin biosynthesis BtrG-like
Csa3G888560.1	GO:0000166 nucleotide binding; GO:0003676 nucleic acid binding; GO:0003677 DNA binding	IPR000504 RNA recognition motif domain; IPR001025 Bromo adjacent homology (BAH) domain; IPR012677 Nucleotide-binding alpha-beta plait
Csa3G889080.1	GO:0005488 binding; GO:0006886 intracellular protein transport; GO:0008565 protein transporter activity; GO:0015031 protein transport; GO:0016192 vesicle-mediated transport; GO:0030117 membrane coat; GO:0030131 clathrin adaptor complex	IPR002553 Clathrin/coatomer adaptor adaptin-like N-terminal; IPR009028 Clathrin/coatomer adaptor adaptin-like appendage C-terminal subdomain; IPR011989 Armadillo-like helical; IPR012295 Beta2-adaptin/TATA-box binding C-terminal; IPR015151 Clathrin adaptor beta-adaptin appendage C-terminal subdomain; IPR016024 Armadillo-type fold; IPR016342 Adaptor protein complex beta subunit
Csa3G889090.1	IPR002885 Pentatricopeptide repeat
Csa3G889120.1	GO:0004190 aspartic-type endopeptidase activity; GO:0016021 integral to membrane	IPR006639 Peptidase A22 presenilin signal peptide; IPR007369 Peptidase A22B signal peptide peptidase
Csa3G889130.1	GO:0016021 integral to membrane	IPR002781 Protein of unknown function DUF81
Csa3G889850.1	IPR019378 GDP-fucose protein O-fucosyltransferase
Csa3G889910.1	GO:0003824 catalytic activity; GO:0004553 hydrolase activity, hydrolyzing O-glycosyl compounds; GO:0005975 carbohydrate metabolic process; GO:0043169 cation binding	IPR004193 Glycoside hydrolase family 13 N-terminal; IPR006047 Glycosyl hydrolase family 13 catalytic domain; IPR006589 Glycosyl hydrolase family 13 subfamily catalytic domain; IPR013780 Glycosyl hydrolase family 13 all-beta; IPR013781 Glycoside hydrolase subgroup catalytic core; IPR013783 Immunoglobulin-like fold; IPR014756 Immunoglobulin E-set; IPR017853 Glycoside hydrolase catalytic core
Csa3G889970.1	GO:0004672 protein kinase activity; GO:0004674 protein serine/threonine kinase activity; GO:0005524 ATP binding; GO:0006468 protein phosphorylation	IPR000719 Protein kinase catalytic domain; IPR002290 Serine/threonine-protein kinase domain; IPR008271 Serine/threonine-protein kinase active site; IPR011009 Protein kinase-like domain; IPR017441 Protein kinase ATP binding site; IPR017442 Serine/threonine-protein kinase-like domain; IPR020635 Tyrosine-protein kinase catalytic domain; IPR020636 Calcium/calmodulin-dependent protein kinase-like; IPR…
Csa3G890010.1	IPR006553 Leucine-rich repeat cysteine-containing subtype
Csa3G890050.1	GO:0005488 binding	IPR002885 Pentatricopeptide repeat; IPR011990 Tetratricopeptide-like helical
Csa3G890120.1	IPR005175 Domain of unknown function DUF296; IPR014476 Predicted AT-hook DNA-binding
Csa3G891630.1	GO:0006457 protein folding; GO:0031072 heat shock protein binding; GO:0051082 unfolded protein binding	IPR001623 Heat shock protein DnaJ N-terminal; IPR003095 Heat shock protein DnaJ; IPR015609 Molecular chaperone heat shock protein Hsp40 DnaJ; IPR018253 Heat shock protein DnaJ conserved site
Csa3G891650.1	GO:0003824 catalytic activity; GO:0004056 argininosuccinate lyase activity; GO:0042450 arginine biosynthetic process via ornithine	IPR000362 Fumarate lyase; IPR003031 Delta crystallin; IPR008948 L-Aspartase-like; IPR009049 Argininosuccinate lyase; IPR020557 Fumarate lyase conserved site; IPR022761 Lyase 1 N-terminal
Csa3G891660.1	IPR011684 KIP1-like
Csa3G892170.1	GO:0016747 transferase activity, transferring acyl groups other than amino-acyl groups	IPR003480 Transferase; IPR023213 Chloramphenicol acetyltransferase-like domain
Csa3G892190.1	GO:0008318 protein prenyltransferase activity; GO:0018342 protein prenylation	IPR002088 Protein prenyltransferase alpha subunit; IPR008940 Protein prenyltransferase
Csa3G892210.1	GO:0004672 protein kinase activity; GO:0004674 protein serine/threonine kinase activity; GO:0005524 ATP binding; GO:0006468 protein phosphorylation	IPR000719 Protein kinase catalytic domain; IPR001245 Serine-threonine/tyrosine-protein kinase; IPR002290 Serine/threonine-protein kinase domain; IPR008271 Serine/threonine-protein kinase active site; IPR011009 Protein kinase-like domain; IPR017441 Protein kinase ATP binding site; IPR020635 Tyrosine-protein kinase catalytic domain
Csa3G892750.1	GO:0030246 carbohydrate binding	IPR008979 Galactose-binding domain-like; IPR010325 Rhamnogalacturonate lyase; IPR013784 Carbohydrate-binding-like fold
Csa3G893290.1	GO:0003700 sequence-specific DNA binding transcription factor activity; GO:0005634 nucleus; GO:0006355 regulation of transcription, DNA-dependent; GO:0043565 sequence-specific DNA binding	IPR002100 Transcription factor MADS-box; IPR002487 Transcription factor K-box
Csa3G893360.1	IPR013078 Histidine phosphatase superfamily clade-1
Csa3G893390.1	GO:0005634 nucleus; GO:0030528 transcription regulator activity; GO:0045449 regulation of transcription	IPR001092 Helix-loop-helix DNA-binding domain; IPR011598 Helix-loop-helix DNA-binding
Csa3G893430.1	IPR021850 Protein of unknown function DUF3453
Csa3G893440.1	IPR022075 Symplekin tight junction protein C-terminal
Csa3G893960.1	GO:0004672 protein kinase activity; GO:0004674 protein serine/threonine kinase activity; GO:0005515 protein binding; GO:0005524 ATP binding; GO:0006468 protein phosphorylation	IPR000719 Protein kinase catalytic domain; IPR001611 Leucine-rich repeat; IPR002290 Serine/threonine-protein kinase domain; IPR003591 Leucine-rich repeat typical subtype; IPR008271 Serine/threonine-protein kinase active site; IPR011009 Protein kinase-like domain; IPR017441 Protein kinase ATP binding site; IPR017442 Serine/threonine-protein kinase-like domain; IPR020635 Tyrosine-protein kinase cat…
Csa3G894470.1	IPR013057 Amino acid transporter transmembrane
Csa3G894490.1	GO:0003723 RNA binding	IPR004087 K Homology; IPR004088 K Homology type 1; IPR018111 K Homology type 1 subgroup
Csa3G894520.1	GO:0016021 integral to membrane	IPR005352 Erg28
Csa3G895120.1	IPR012876 Protein of unknown function DUF1677 plant
Csa3G895620.1	GO:0004672 protein kinase activity; GO:0004674 protein serine/threonine kinase activity; GO:0005515 protein binding; GO:0005524 ATP binding; GO:0006468 protein phosphorylation	IPR000719 Protein kinase catalytic domain; IPR001611 Leucine-rich repeat; IPR002290 Serine/threonine-protein kinase domain; IPR003591 Leucine-rich repeat typical subtype; IPR011009 Protein kinase-like domain; IPR013210 Leucine-rich repeat-containing N-terminal type 2; IPR017442 Serine/threonine-protein kinase-like domain; IPR020635 Tyrosine-protein kinase catalytic domain
Csa3G895630.1	GO:0003677 DNA binding; GO:0003700 sequence-specific DNA binding transcription factor activity; GO:0005515 protein binding; GO:0006355 regulation of transcription, DNA-dependent; GO:0043565 sequence-specific DNA binding; GO:0045449 regulation of transcription	IPR001356 Homeobox; IPR002913 Lipid-binding START; IPR009057 Homeodomain-like; IPR012287 Homeodomain-related; IPR013978 MEKHLA
Csa3G895640.1	IPR012335 Thioredoxin fold; IPR012336 Thioredoxin-like fold
Csa3G895650.1	GO:0003677 DNA binding; GO:0003700 sequence-specific DNA binding transcription factor activity; GO:0005634 nucleus; GO:0006355 regulation of transcription, DNA-dependent; GO:0008270 zinc ion binding; GO:0043565 sequence-specific DNA binding; GO:0045941 positive regulation of transcription	IPR000679 Zinc finger GATA-type; IPR013088 Zinc finger NHR/GATA-type; IPR016679 Transcription factor GATA plant
Csa3G895680.1	GO:0003677 DNA binding; GO:0003700 sequence-specific DNA binding transcription factor activity; GO:0006355 regulation of transcription, DNA-dependent	IPR001471 Pathogenesis-related transcriptional factor/ERF DNA-binding; IPR016177 DNA-binding integrase-type
Csa3G895700.1	IPR004294 Carotenoid oxygenase
Csa3G895690.1	IPR004294 Carotenoid oxygenase
Csa3G895710.1	GO:0005515 protein binding	IPR001849 Pleckstrin homology domain; IPR008546 Domain of unknown function DUF828; IPR013666 Pleckstrin-like plant
Csa3G895730.1	GO:0015018 galactosylgalactosylxylosylprotein 3-beta-glucuronosyltransferase activity; GO:0016020 membrane	IPR005027 Glycosyl transferase family 43
Csa3G895770.1	GO:0006508 proteolysis; GO:0008236 serine-type peptidase activity	IPR001375 Peptidase S9 prolyl oligopeptidase catalytic domain
Csa3G895780.1	GO:0005622 intracellular; GO:0006886 intracellular protein transport	IPR002014 VHS; IPR004152 GAT; IPR008942 ENTH/VHS; IPR018205 VHS subgroup
Csa3G895790.1	GO:0003824 catalytic activity; GO:0008152 metabolic process	IPR001544 Aminotransferase class IV
Csa3G895800.1	IPR019382 Translation initiation factor 3 complex subunit L
Csa3G901010.1	GO:0003677 DNA binding; GO:0005515 protein binding; GO:0045449 regulation of transcription	IPR006447 Myb-like DNA-binding domain SHAQKYF class; IPR009057 Homeodomain-like; IPR012287 Homeodomain-related; IPR014778 Myb DNA-binding
Csa3G901020.1	GO:0005515 protein binding; GO:0005634 nucleus	IPR003347 Transcription factor jumonji/aspartyl beta-hydroxylase; IPR003349 Transcription factor jumonji JmjN; IPR004198 Zinc finger C5HC2-type; IPR013129 Transcription factor jumonji
Csa3G901070.1	GO:0005515 protein binding; GO:0008270 zinc ion binding	IPR001841 Zinc finger RING-type; IPR002867 Zinc finger C6HC-type; IPR006575 RWD domain; IPR013083 Zinc finger RING/FYVE/PHD-type; IPR016135 Ubiquitin-conjugating enzyme/RWD-like; IPR017907 Zinc finger RING-type conserved site
Csa3G901180.1	GO:0005634 nucleus; GO:0030528 transcription regulator activity; GO:0045449 regulation of transcription	IPR001092 Helix-loop-helix DNA-binding domain; IPR011598 Helix-loop-helix DNA-binding
Csa3G901690.1	GO:0016021 integral to membrane	IPR018499 Tetraspanin
Csa3G902390.1	IPR005175 Domain of unknown function DUF296; IPR014476 Predicted AT-hook DNA-binding
Csa3G902400.1	GO:0005622 intracellular; GO:0008270 zinc ion binding	IPR007087 Zinc finger C2H2-type; IPR015880 Zinc finger C2H2-like
Csa3G902410.1	GO:0008152 metabolic process; GO:0016787 hydrolase activity	IPR002933 Peptidase M20; IPR011650 Peptidase M20 dimerisation
Csa3G902920.1	GO:0008152 metabolic process; GO:0016787 hydrolase activity	IPR002933 Peptidase M20; IPR011650 Peptidase M20 dimerisation
Csa3G902960.1	IPR005735 Zinc finger LSD1-type
Csa3G903500.1	GO:0016226 iron-sulfur cluster assembly	IPR000825 SUF system FeS cluster assembly SufBD; IPR011542 SUF system FeS cluster assembly SufD
Csa3G903510.1	GO:0004497 monooxygenase activity; GO:0005506 iron ion binding; GO:0009055 electron carrier activity; GO:0020037 heme binding	IPR001128 Cytochrome P450
Csa3G903520.1	GO:0005960 glycine cleavage complex; GO:0006546 glycine catabolic process; GO:0019464 glycine decarboxylation via glycine cleavage system	IPR002930 Glycine cleavage H-protein; IPR003016 2-oxo acid dehydrogenase lipoyl-binding site; IPR011053 Single hybrid motif; IPR017453 Glycine cleavage H-protein subgroup
Csa3G904140.1	GO:0000156 two-component response regulator activity; GO:0000160 two-component signal transduction system (phosphorelay); GO:0003677 DNA binding; GO:0005515 protein binding; GO:0006355 regulation of transcription, DNA-dependent; GO:0045449 regulation of transcription	IPR001789 Signal transduction response regulator receiver domain; IPR006447 Myb-like DNA-binding domain SHAQKYF class; IPR009057 Homeodomain-like; IPR011006 CheY-like superfamily; IPR012287 Homeodomain-related; IPR014778 Myb DNA-binding; IPR017930 HTH transcriptional regulator Myb-type DNA-binding
Csa3G910640.1	GO:0005639 integral to nuclear inner membrane	IPR018996 Inner nuclear membrane protein MAN1
Csa3G910660.1	GO:0003677 DNA binding; GO:0005515 protein binding; GO:0045449 regulation of transcription	IPR001005 SANT domain DNA binding; IPR009057 Homeodomain-like; IPR012287 Homeodomain-related; IPR015609 Molecular chaperone heat shock protein Hsp40 DnaJ; IPR017877 MYB-like
Csa3G910670.1	IPR007112 Expansin/pollen allergen DPBB domain; IPR007117 Pollen allergen/expansin C-terminal; IPR009009 Barwin-related endoglucanase; IPR014733 Barwin-like endoglucanase
Csa3G910680.1	GO:0003924 GTPase activity; GO:0005525 GTP binding	IPR000375 Dynamin central domain; IPR001401 Dynamin GTPase domain; IPR003130 Dynamin GTPase effector; IPR019762 Dynamin GTPase region conserved site; IPR020850 GTPase effector domain GED; IPR022812 Dynamin
Csa3G910690.1	GO:0003924 GTPase activity; GO:0005525 GTP binding; GO:0005622 intracellular; GO:0006886 intracellular protein transport; GO:0006913 nucleocytoplasmic transport; GO:0007165 signal transduction; GO:0007264 small GTPase mediated signal transduction; GO:0015031 protein transport	IPR001806 Ras GTPase; IPR002041 Ran GTPase; IPR003577 Ras small GTPase Ras type; IPR003578 Small GTPase Rho type; IPR003579 Ras small GTPase Rab type; IPR005225 Small GTP-binding protein; IPR013753 Ras; IPR015600 Rab6-related; IPR020851 Small GTPase
Csa3G910700.1	GO:0003723 RNA binding; GO:0003964 RNA-directed DNA polymerase activity; GO:0006278 RNA-dependent DNA replication; GO:0006397 mRNA processing; GO:0009507 chloroplast	IPR000477 Reverse transcriptase; IPR002866 Maturase MatK
Csa3G910720.1	GO:0004129 cytochrome-c oxidase activity; GO:0005739 mitochondrion	IPR003213 Cytochrome c oxidase subunit VIb
Csa3G910710.1	GO:0004857 enzyme inhibitor activity; GO:0030599 pectinesterase activity	IPR006501 Pectinesterase inhibitor
Csa3G910760.1	GO:0006812 cation transport; GO:0015299 solute:hydrogen antiporter activity; GO:0016021 integral to membrane; GO:0055085 transmembrane transport	IPR006153 Cation/H+ exchanger
Csa3G911260.1	GO:0005515 protein binding; GO:0008270 zinc ion binding	IPR001841 Zinc finger RING-type; IPR013083 Zinc finger RING/FYVE/PHD-type; IPR017066 S-ribonuclease binding protein SBP1 pollen
Csa3G912320.1	GO:0004672 protein kinase activity; GO:0004674 protein serine/threonine kinase activity; GO:0005524 ATP binding; GO:0006468 protein phosphorylation	IPR000719 Protein kinase catalytic domain; IPR001245 Serine-threonine/tyrosine-protein kinase; IPR002290 Serine/threonine-protein kinase domain; IPR008271 Serine/threonine-protein kinase active site; IPR011009 Protein kinase-like domain; IPR017441 Protein kinase ATP binding site; IPR020635 Tyrosine-protein kinase catalytic domain
Csa3G912380.1	GO:0005509 calcium ion binding	IPR001125 Recoverin; IPR002048 Calcium-binding EF-hand; IPR011992 EF-hand-like domain; IPR015757 Calcineurin B protein; IPR018247 EF-Hand 1 calcium-binding site; IPR018249 EF-HAND 2
Csa3G912890.1	GO:0003677 DNA binding; GO:0004518 nuclease activity; GO:0006259 DNA metabolic process	IPR006166 ERCC4 domain; IPR010994 RuvA domain 2-like; IPR011335 Restriction endonuclease type II-like; IPR020819 DNA repair nuclease XPF-type/Helicase
Csa3G912900.1	GO:0006810 transport; GO:0006865 amino acid transport; GO:0015171 amino acid transmembrane transporter activity; GO:0016020 membrane; GO:0055085 transmembrane transport	IPR002293 Amino acid/polyamine transporter I; IPR004841 Amino acid permease domain; IPR015606 Cationic amino acid transporter
Csa3G912910.1	GO:0005576 extracellular region	IPR007112 Expansin/pollen allergen DPBB domain; IPR007117 Pollen allergen/expansin C-terminal; IPR007118 Expansin/Lol pI; IPR009009 Barwin-related endoglucanase; IPR014733 Barwin-like endoglucanase
Csa3G912920.1	GO:0003700 sequence-specific DNA binding transcription factor activity; GO:0005634 nucleus; GO:0005737 cytoplasm; GO:0006355 regulation of transcription, DNA-dependent; GO:0008270 zinc ion binding; GO:0043565 sequence-specific DNA binding	IPR000679 Zinc finger GATA-type; IPR006773 26S proteasome complex ubiquitin receptor subunit Rpn13; IPR013088 Zinc finger NHR/GATA-type
Csa3G912940.1	GO:0016021 integral to membrane; GO:0043066 negative regulation of apoptosis	IPR006213 Bax inhibitor 1 conserved site; IPR006214 Inhibitor of apoptosis-promoting Bax1-related
Csa3G912950.1	IPR006214 Inhibitor of apoptosis-promoting Bax1-related
Csa3G912980.1	GO:0003735 structural constituent of ribosome; GO:0005840 ribosome; GO:0006412 translation	IPR016082 Ribosomal protein L30 ferredoxin-like fold domain
Csa3G913980.1	GO:0003924 GTPase activity; GO:0005525 GTP binding; GO:0005622 intracellular; GO:0006886 intracellular protein transport; GO:0006913 nucleocytoplasmic transport; GO:0007165 signal transduction; GO:0007264 small GTPase mediated signal transduction; GO:0015031 protein transport	IPR001806 Ras GTPase; IPR002041 Ran GTPase; IPR003577 Ras small GTPase Ras type; IPR003578 Small GTPase Rho type; IPR003579 Ras small GTPase Rab type; IPR005225 Small GTP-binding protein; IPR006688 ADP-ribosylation factor; IPR013753 Ras; IPR020851 Small GTPase
Csa3G914570.1	GO:0004867 serine-type endopeptidase inhibitor activity; GO:0009611 response to wounding	IPR000864 Proteinase inhibitor I13 potato inhibitor I
Csa3G915150.1	IPR011528 NERD
Csa1G058100.1	IPR020683 Ankyrin repeat-containing domain
Csa1G062370.1	GO:0003824 catalytic activity; GO:0004553 hydrolase activity, hydrolyzing O-glycosyl compounds; GO:0005975 carbohydrate metabolic process; GO:0043169 cation binding	IPR000490 Glycoside hydrolase family 17; IPR012946 X8; IPR013781 Glycoside hydrolase subgroup catalytic core; IPR017853 Glycoside hydrolase catalytic core
Csa1G074920.1	IPR008889 VQ
Csa1G103270.1	GO:0030001 metal ion transport; GO:0046872 metal ion binding	IPR006121 Heavy metal transport/detoxification protein
Csa1G386570.1	GO:0005515 protein binding	IPR001680 WD40 repeat; IPR011046 WD40 repeat-like-containing domain; IPR015943 WD40/YVTN repeat-like-containing domain; IPR017986 WD40-repeat-containing domain; IPR019781 WD40 repeat subgroup
Csa1G386580.1	GO:0016787 hydrolase activity	IPR000086 NUDIX hydrolase domain; IPR015797 NUDIX hydrolase domain-like
Csa1G386590.1	IPR000073 Alpha/beta hydrolase fold-1
Csa1G435830.1	GO:0006511 ubiquitin-dependent protein catabolic process; GO:0031461 cullin-RING ubiquitin ligase complex; GO:0031625 ubiquitin protein ligase binding	IPR001373 Cullin N-terminal; IPR016159 Cullin repeat-like-containing domain
Csa1G596520.1	GO:0004197 cysteine-type endopeptidase activity; GO:0006508 proteolysis; GO:0008234 cysteine-type peptidase activity	IPR000169 Peptidase cysteine peptidase active site; IPR000668 Peptidase C1A papain C-terminal; IPR013128 Peptidase C1A papain; IPR013201 Proteinase inhibitor I29 cathepsin propeptide
Csa2G100000.1	GO:0016491 oxidoreductase activity; GO:0055114 oxidation-reduction process	IPR001395 Aldo/keto reductase; IPR018170 Aldo/keto reductase conserved site; IPR020471 Aldo/keto reductase subgroup; IPR023210 NADP-dependent oxidoreductase domain
Csa2G100010.1	GO:0003755 peptidyl-prolyl cis-trans isomerase activity; GO:0006457 protein folding	IPR002130 Peptidyl-prolyl cis-trans isomerase cyclophilin-type; IPR015891 Cyclophilin-like
Csa2G100030.1	GO:0003755 peptidyl-prolyl cis-trans isomerase activity; GO:0006457 protein folding	IPR002130 Peptidyl-prolyl cis-trans isomerase cyclophilin-type; IPR015891 Cyclophilin-like
Csa2G100530.1	GO:0005576 extracellular region; GO:0009664 plant-type cell wall organization	IPR002963 Expansin; IPR007112 Expansin/pollen allergen DPBB domain; IPR007117 Pollen allergen/expansin C-terminal; IPR007118 Expansin/Lol pI; IPR009009 Barwin-related endoglucanase; IPR014733 Barwin-like endoglucanase
Csa2G100540.1	IPR004158 Protein of unknown function DUF247 plant
Csa2G350990.1	GO:0000166 nucleotide binding; GO:0003676 nucleic acid binding; GO:0004386 helicase activity; GO:0005524 ATP binding; GO:0008026 ATP-dependent helicase activity; GO:0017111 nucleoside-triphosphatase activity	IPR001650 Helicase C-terminal; IPR002464 DNA/RNA helicase ATP-dependent DEAH-box type conserved site; IPR003593 ATPase AAA+ type core; IPR007502 Helicase-associated domain; IPR011545 DNA/RNA helicase DEAD/DEAH box type N-terminal; IPR011709 Domain of unknown function DUF1605; IPR014001 DEAD-like helicase N-terminal; IPR014021 Helicase superfamily 1/2 ATP-binding domain
Csa2G406760.1	GO:0003824 catalytic activity; GO:0004750 ribulose-phosphate 3-epimerase activity; GO:0005975 carbohydrate metabolic process; GO:0008152 metabolic process	IPR000056 Ribulose-phosphate 3-epimerase; IPR011060 Ribulose-phosphate binding barrel; IPR013785 Aldolase-type TIM barrel
Csa2G406770.1	GO:0004672 protein kinase activity; GO:0004674 protein serine/threonine kinase activity; GO:0005524 ATP binding; GO:0006468 protein phosphorylation; GO:0016998 cell wall macromolecule catabolic process	IPR000719 Protein kinase catalytic domain; IPR002290 Serine/threonine-protein kinase domain; IPR002482 Peptidoglycan-binding Lysin subgroup; IPR011009 Protein kinase-like domain; IPR017442 Serine/threonine-protein kinase-like domain; IPR018392 Peptidoglycan-binding lysin domain; IPR020635 Tyrosine-protein kinase catalytic domain
Csa1G372010.1	GO:0008152 metabolic process; GO:0016491 oxidoreductase activity; GO:0055114 oxidation-reduction process	IPR015590 Aldehyde dehydrogenase domain; IPR016160 Aldehyde dehydrogenase conserved site; IPR016161 Aldehyde/histidinol dehydrogenase; IPR016162 Aldehyde dehydrogenase N-terminal; IPR016163 Aldehyde dehydrogenase C-terminal
Csa1G074400.1	GO:0005634 nucleus; GO:0030528 transcription regulator activity; GO:0045449 regulation of transcription	IPR001092 Helix-loop-helix DNA-binding domain; IPR011598 Helix-loop-helix DNA-binding
Csa1G373510.1	GO:0005515 protein binding	IPR004274 NLI interacting factor; IPR023214 HAD-like domain
Csa1G373520.1	GO:0003777 microtubule motor activity; GO:0005524 ATP binding; GO:0007018 microtubule-based movement	IPR001752 Kinesin motor domain
Csa1G573660.1	IPR002885 Pentatricopeptide repeat
Csa3G176260.1	GO:0004857 enzyme inhibitor activity; GO:0030599 pectinesterase activity	IPR006501 Pectinesterase inhibitor
Csa3G176860.1	IPR005175 Domain of unknown function DUF296
Csa3G176870.1	IPR007145 Microtubule-associated protein MAP65/ASE1-type
Csa3G177400.1	GO:0003677 DNA binding; GO:0008270 zinc ion binding	IPR000058 Zinc finger AN1-type; IPR002653 Zinc finger A20-type
Csa1G058130.1	IPR004265 Plant disease resistance response protein
Csa1G086890.1	GO:0008168 methyltransferase activity	IPR004033 UbiE/COQ5 methyltransferase
Csa1G086390.1	GO:0004672 protein kinase activity; GO:0004674 protein serine/threonine kinase activity; GO:0005524 ATP binding; GO:0006468 protein phosphorylation	IPR000719 Protein kinase catalytic domain; IPR002290 Serine/threonine-protein kinase domain; IPR008271 Serine/threonine-protein kinase active site; IPR011009 Protein kinase-like domain; IPR013320 Concanavalin A-like lectin/glucanase subgroup; IPR017441 Protein kinase ATP binding site; IPR017442 Serine/threonine-protein kinase-like domain; IPR020635 Tyrosine-protein kinase catalytic domain
Csa1G538780.1	GO:0006810 transport; GO:0006814 sodium ion transport; GO:0006821 chloride transport; GO:0015377 cation:chloride symporter activity; GO:0016020 membrane; GO:0016021 integral to membrane; GO:0055085 transmembrane transport	IPR004841 Amino acid permease domain; IPR004842 Na/K/Cl co-transporter superfamily
Csa7G379080.1	GO:0003824 catalytic activity; GO:0005388 calcium-transporting ATPase activity; GO:0005524 ATP binding; GO:0006754 ATP biosynthetic process; GO:0006812 cation transport; GO:0006816 calcium ion transport; GO:0008152 metabolic process; GO:0015085 calcium ion transmembrane transporter activity; GO:0015662 ATPase activity, coupled to transmembrane movement of ions, phosphorylative mechanism; GO:00160…	IPR000695 ATPase P-type H+ transporting proton pump; IPR001757 ATPase P-type K/Mg/Cd/Cu/Zn/Na/Ca/Na/H-transporter; IPR004014 ATPase P-type cation-transporter N-terminal; IPR005834 Haloacid dehalogenase-like hydrolase; IPR006068 ATPase P-type cation-transporter C-terminal; IPR006408 ATPase P-type calcium-transporting PMCA-type; IPR008250 ATPase P-type ATPase-associated domain; IPR018303 ATPase P-t…
Csa7G420880.1	GO:0005524 ATP binding; GO:0005694 chromosome	IPR003395 RecF/RecN/SMC
Csa5G146260.1	GO:0005515 protein binding; GO:0008270 zinc ion binding	IPR001841 Zinc finger RING-type; IPR013083 Zinc finger RING/FYVE/PHD-type; IPR018957 Zinc finger C3HC4 RING-type
Csa5G146280.1	GO:0003824 catalytic activity; GO:0005488 binding; GO:0008152 metabolic process; GO:0008270 zinc ion binding; GO:0016491 oxidoreductase activity; GO:0016616 oxidoreductase activity, acting on the CH-OH group of donors, NAD or NADP as acceptor; GO:0016747 transferase activity, transferring acyl groups other than amino-acyl groups; GO:0048037 cofactor binding; GO:0055114 oxidation-reduction process	IPR002085 Alcohol dehydrogenase superfamily zinc-containing; IPR002328 Alcohol dehydrogenase zinc-containing conserved site; IPR006140 D-isomer specific 2-hydroxyacid dehydrogenase NAD-binding; IPR011032 GroES-like; IPR013149 Alcohol dehydrogenase C-terminal; IPR013154 Alcohol dehydrogenase GroES-like; IPR016040 NAD(P)-binding domain; IPR020843 Polyketide synthase enoylreductase
Csa5G146230.1	GO:0016021 integral to membrane	IPR012926 TMPIT-like
Csa5G146300.1	GO:0003677 DNA binding; GO:0003700 sequence-specific DNA binding transcription factor activity; GO:0006355 regulation of transcription, DNA-dependent	IPR001471 Pathogenesis-related transcriptional factor/ERF DNA-binding; IPR016177 DNA-binding integrase-type
Csa5G180920.1	GO:0005622 intracellular; GO:0008270 zinc ion binding	IPR007087 Zinc finger C2H2-type; IPR015880 Zinc finger C2H2-like
Csa7G007900.1	GO:0003676 nucleic acid binding; GO:0003824 catalytic activity; GO:0008033 tRNA processing; GO:0008152 metabolic process; GO:0008270 zinc ion binding; GO:0017150 tRNA dihydrouridine synthase activity; GO:0050660 flavin adenine dinucleotide binding; GO:0055114 oxidation-reduction process	IPR000571 Zinc finger CCCH-type; IPR001269 tRNA-dihydrouridine synthase; IPR013785 Aldolase-type TIM barrel; IPR018517 tRNA-dihydrouridine synthase conserved site
Csa7G031620.1	GO:0003824 catalytic activity; GO:0004425 indole-3-glycerol-phosphate synthase activity; GO:0006568 tryptophan metabolic process; GO:0008152 metabolic process	IPR001468 Indole-3-glycerol phosphate synthase conserved site; IPR011060 Ribulose-phosphate binding barrel; IPR013785 Aldolase-type TIM barrel; IPR013798 Indole-3-glycerol phosphate synthase
Csa7G073730.1	IPR002885 Pentatricopeptide repeat
Csa7G073760.1	GO:0003824 catalytic activity; GO:0004222 metalloendopeptidase activity; GO:0006508 proteolysis; GO:0008237 metallopeptidase activity; GO:0008270 zinc ion binding; GO:0046872 metal ion binding	IPR007863 Peptidase M16 C-terminal; IPR011237 Peptidase M16 core; IPR011249 Metalloenzyme LuxS/M16 peptidase-like metal-binding; IPR011765 Peptidase M16 N-terminal; IPR013578 Peptidase M16C associated
Csa7G075020.1	GO:0009512 cytochrome b6f complex	IPR012595 PetM of cytochrome b6/f complex subunit 7
Csa7G274150.1	GO:0003723 RNA binding; GO:0003735 structural constituent of ribosome; GO:0005622 intracellular; GO:0005840 ribosome; GO:0006412 translation	IPR001787 Ribosomal protein L21; IPR018258 Ribosomal protein L21 conserved site
Csa7G276680.1	GO:0003677 DNA binding; GO:0005524 ATP binding; GO:0016787 hydrolase activity	IPR006935 Restriction endonuclease type I R subunit/Type III Res subunit
Csa7G276690.1	GO:0006457 protein folding	IPR001179 Peptidyl-prolyl cis-trans isomerase FKBP-type
Csa7G276700.1	GO:0005515 protein binding	IPR001202 WW/Rsp5/WWP
Csa7G278220.1	GO:0005515 protein binding; GO:0008270 zinc ion binding	IPR001841 Zinc finger RING-type; IPR013083 Zinc finger RING/FYVE/PHD-type; IPR018957 Zinc finger C3HC4 RING-type
Csa7G278210.1	GO:0008299 isoprenoid biosynthetic process	IPR000092 Polyprenyl synthetase; IPR008949 Terpenoid synthase
Csa7G278230.1	GO:0005515 protein binding; GO:0008270 zinc ion binding	IPR001841 Zinc finger RING-type; IPR013083 Zinc finger RING/FYVE/PHD-type; IPR018957 Zinc finger C3HC4 RING-type
Csa7G278730.1	IPR002549 Uncharacterised protein family UPF0118
Csa7G278740.1	GO:0000166 nucleotide binding; GO:0003676 nucleic acid binding	IPR000504 RNA recognition motif domain; IPR012677 Nucleotide-binding alpha-beta plait
Csa7G279250.1	GO:0005488 binding	IPR002885 Pentatricopeptide repeat; IPR011990 Tetratricopeptide-like helical
Csa7G279240.1	GO:0055085 transmembrane transport	IPR004648 Tetrapeptide transporter OPT1/isp4; IPR004813 Oligopeptide transporter OPT superfamily
Csa7G320030.1	IPR004253 Domain of unknown function DUF231 plant
Csa7G388340.1	IPR006458 Domain of unknown function DUF623
Csa7G388360.1	GO:0003677 DNA binding; GO:0005515 protein binding; GO:0008270 zinc ion binding	IPR001965 Zinc finger PHD-type; IPR011011 Zinc finger FYVE/PHD-type; IPR013083 Zinc finger RING/FYVE/PHD-type; IPR016181 Acyl-CoA N-acyltransferase; IPR017956 AT hook DNA-binding motif; IPR019786 Zinc finger PHD-type conserved site; IPR019787 Zinc finger PHD-finger; IPR020478 AT hook-like
Csa6G405290.1	GO:0004107 chorismate synthase activity; GO:0009073 aromatic amino acid family biosynthetic process	IPR000453 Chorismate synthase; IPR020541 Chorismate synthase conserved site
Csa6G516820.1	GO:0005337 nucleoside transmembrane transporter activity; GO:0006810 transport; GO:0016020 membrane	IPR002259 Delayed-early response protein/equilibrative nucleoside transporter
Csa6G167230.1	GO:0003677 DNA binding; GO:0003700 sequence-specific DNA binding transcription factor activity; GO:0006355 regulation of transcription, DNA-dependent	IPR001471 Pathogenesis-related transcriptional factor/ERF DNA-binding; IPR016177 DNA-binding integrase-type
Csa6G355990.1	GO:0004672 protein kinase activity; GO:0004674 protein serine/threonine kinase activity; GO:0005524 ATP binding; GO:0006468 protein phosphorylation	IPR000719 Protein kinase catalytic domain; IPR002290 Serine/threonine-protein kinase domain; IPR008271 Serine/threonine-protein kinase active site; IPR011009 Protein kinase-like domain; IPR017441 Protein kinase ATP binding site; IPR017442 Serine/threonine-protein kinase-like domain; IPR020635 Tyrosine-protein kinase catalytic domain
Csa6G401530.1	GO:0005488 binding; GO:0005515 protein binding	IPR000357 HEAT; IPR011989 Armadillo-like helical; IPR016024 Armadillo-type fold; IPR021133 HEAT type 2
Csa5G424880.1	GO:0003684 damaged DNA binding; GO:0005634 nucleus; GO:0006289 nucleotide-excision repair	IPR002931 Transglutaminase-like; IPR004583 DNA repair protein Rad4; IPR018325 DNA repair protein Rad4 transglutaminase-like domain; IPR018326 DNA repair protein Rad4 DNA-binding domain 1; IPR018327 DNA repair protein Rad4 DNA-binding domain 2; IPR018328 DNA repair protein Rad4 DNA-binding domain 3
Csa5G435070.1	GO:0005524 ATP binding; GO:0016307 phosphatidylinositol phosphate kinase activity; GO:0016308 1-phosphatidylinositol-4-phosphate 5-kinase activity; GO:0046488 phosphatidylinositol metabolic process	IPR002498 Phosphatidylinositol-4-phosphate 5-kinase core; IPR003409 MORN motif; IPR016034 Phosphatidylinositol-4-phosphate 5-kinase core subgroup; IPR017163 Phosphatidylinositol-4-phosphate 5-kinase plant
Csa5G435080.1	IPR005025 NADPH-dependent FMN reductase
Csa5G630760.1	GO:0004175 endopeptidase activity; GO:0004298 threonine-type endopeptidase activity; GO:0005839 proteasome core complex; GO:0051603 proteolysis involved in cellular protein catabolic process	IPR000243 Peptidase T1A proteasome beta-subunit; IPR001353 Proteasome subunit alpha/beta; IPR016050 Proteasome beta-type subunit conserved site
Csa5G630770.1	GO:0006629 lipid metabolic process; GO:0016788 hydrolase activity, acting on ester bonds	IPR001087 Lipase GDSL
Csa1G024830.1	GO:0005515 protein binding	IPR001680 WD40 repeat; IPR011046 WD40 repeat-like-containing domain; IPR015943 WD40/YVTN repeat-like-containing domain; IPR017986 WD40-repeat-containing domain; IPR019775 WD40 repeat conserved site; IPR019781 WD40 repeat subgroup; IPR019782 WD40 repeat 2; IPR020472 G-protein beta WD-40 repeat
Csa1G042700.1	GO:0003824 catalytic activity; GO:0004553 hydrolase activity, hydrolyzing O-glycosyl compounds; GO:0005975 carbohydrate metabolic process; GO:0043169 cation binding	IPR001360 Glycoside hydrolase family 1; IPR013781 Glycoside hydrolase subgroup catalytic core; IPR017853 Glycoside hydrolase catalytic core
Csa1G042710.1	GO:0005507 copper ion binding; GO:0008471 laccase activity; GO:0016491 oxidoreductase activity; GO:0046274 lignin catabolic process; GO:0048046 apoplast; GO:0055114 oxidation-reduction process	IPR001117 Multicopper oxidase type 1; IPR002355 Multicopper oxidase copper-binding site; IPR008972 Cupredoxin; IPR011706 Multicopper oxidase type 2; IPR011707 Multicopper oxidase type 3; IPR017761 Laccase
Csa1G042720.1	GO:0004672 protein kinase activity; GO:0004674 protein serine/threonine kinase activity; GO:0004707 MAP kinase activity; GO:0005524 ATP binding; GO:0006468 protein phosphorylation	IPR000719 Protein kinase catalytic domain; IPR002290 Serine/threonine-protein kinase domain; IPR003527 MAP kinase conserved site; IPR011009 Protein kinase-like domain; IPR017441 Protein kinase ATP binding site; IPR017442 Serine/threonine-protein kinase-like domain; IPR020635 Tyrosine-protein kinase catalytic domain
Csa1G257360.1	IPR007656 Protein of unknown function DUF593
Csa1G257860.1	GO:0004672 protein kinase activity; GO:0004674 protein serine/threonine kinase activity; GO:0005515 protein binding; GO:0005524 ATP binding; GO:0006468 protein phosphorylation	IPR000719 Protein kinase catalytic domain; IPR001611 Leucine-rich repeat; IPR002290 Serine/threonine-protein kinase domain; IPR008271 Serine/threonine-protein kinase active site; IPR011009 Protein kinase-like domain; IPR013320 Concanavalin A-like lectin/glucanase subgroup; IPR017441 Protein kinase ATP binding site; IPR017442 Serine/threonine-protein kinase-like domain; IPR020635 Tyrosine-protein …
Csa1G257870.1	GO:0004672 protein kinase activity; GO:0004674 protein serine/threonine kinase activity; GO:0005515 protein binding; GO:0005524 ATP binding; GO:0006468 protein phosphorylation	IPR000719 Protein kinase catalytic domain; IPR001611 Leucine-rich repeat; IPR002290 Serine/threonine-protein kinase domain; IPR003591 Leucine-rich repeat typical subtype; IPR008271 Serine/threonine-protein kinase active site; IPR011009 Protein kinase-like domain; IPR013210 Leucine-rich repeat-containing N-terminal type 2; IPR013320 Concanavalin A-like lectin/glucanase subgroup; IPR017441 Protein …
Csa7G387740.1	GO:0005515 protein binding	IPR003347 Transcription factor jumonji/aspartyl beta-hydroxylase; IPR022777 Cupin JmjC-type
Csa7G388380.1	GO:0005488 binding	IPR002885 Pentatricopeptide repeat; IPR011990 Tetratricopeptide-like helical
Csa7G388390.1	IPR008586 Protein of unknown function DUF868 plant
Csa6G357010.1	GO:0003824 catalytic activity; GO:0004121 cystathionine beta-lyase activity; GO:0006520 cellular amino acid metabolic process; GO:0030170 pyridoxal phosphate binding; GO:0071266 'de novo' L-methionine biosynthetic process	IPR000277 Cys/Met metabolism pyridoxal phosphate-dependent enzyme; IPR006238 Cystathionine beta-lyase eukaryotic; IPR015421 Pyridoxal phosphate-dependent transferase major region subdomain 1; IPR015422 Pyridoxal phosphate-dependent transferase major region subdomain 2; IPR015424 Pyridoxal phosphate-dependent transferase major domain
Csa6G357030.1	GO:0003824 catalytic activity; GO:0004553 hydrolase activity, hydrolyzing O-glycosyl compounds; GO:0005975 carbohydrate metabolic process; GO:0043169 cation binding	IPR004193 Glycoside hydrolase family 13 N-terminal; IPR006047 Glycosyl hydrolase family 13 catalytic domain; IPR006048 Alpha-amylase C-terminal all beta; IPR006589 Glycosyl hydrolase family 13 subfamily catalytic domain; IPR013780 Glycosyl hydrolase family 13 all-beta; IPR013781 Glycoside hydrolase subgroup catalytic core; IPR013783 Immunoglobulin-like fold; IPR014756 Immunoglobulin E-set; IPR017…
Csa1G132110.1	IPR007608 Protein of unknown function DUF584
Csa1G132120.1	GO:0003676 nucleic acid binding; GO:0005622 intracellular; GO:0008270 zinc ion binding	IPR007087 Zinc finger C2H2-type; IPR013087 Zinc finger C2H2-type/integrase DNA-binding; IPR015880 Zinc finger C2H2-like
Csa1G132130.1	GO:0000786 nucleosome; GO:0003677 DNA binding; GO:0005634 nucleus; GO:0006334 nucleosome assembly	IPR000558 Histone H2B; IPR007125 Histone core; IPR009072 Histone-fold
Csa1G132140.1	GO:0010277 chlorophyllide a oxygenase [overall] activity; GO:0055114 oxidation-reduction process	IPR013626 Pheophorbide a oxygenase
Csa1G132160.1	GO:0010277 chlorophyllide a oxygenase [overall] activity; GO:0016491 oxidoreductase activity; GO:0051537 2 iron, 2 sulfur cluster binding; GO:0055114 oxidation-reduction process	IPR013626 Pheophorbide a oxygenase; IPR017941 Rieske [2Fe-2S] iron-sulphur domain
Csa1G132170.1	GO:0005488 binding	IPR002885 Pentatricopeptide repeat; IPR011990 Tetratricopeptide-like helical
Csa1G132680.1	GO:0000786 nucleosome; GO:0003677 DNA binding; GO:0005634 nucleus; GO:0006334 nucleosome assembly	IPR000558 Histone H2B; IPR007125 Histone core; IPR009072 Histone-fold
Csa1G132700.1	GO:0010277 chlorophyllide a oxygenase [overall] activity; GO:0055114 oxidation-reduction process	IPR013626 Pheophorbide a oxygenase
Csa1G132710.1	GO:0007049 cell cycle; GO:0016538 cyclin-dependent protein kinase regulator activity	IPR000789 Cyclin-dependent kinase regulatory subunit
Csa1G132730.1	IPR004864 Late embryogenesis abundant protein group 2
Csa1G062360.1	GO:0005622 intracellular; GO:0008270 zinc ion binding	IPR001876 Zinc finger RanBP2-type; IPR005135 Endonuclease/exonuclease/phosphatase
Csa1G073070.1	GO:0004888 transmembrane receptor activity; GO:0007165 signal transduction; GO:0031224 intrinsic to membrane; GO:0045087 innate immune response	IPR000157 Toll-Interleukin receptor
Csa1G152000.1	GO:0005524 ATP binding; GO:0008033 tRNA processing	IPR002627 tRNA isopentenyltransferase; IPR018022 tRNA delta(2)-isopentenylpyrophosphate transferase
Csa1G384020.1	GO:0005524 ATP binding; GO:0006754 ATP biosynthetic process; GO:0015662 ATPase activity, coupled to transmembrane movement of ions, phosphorylative mechanism; GO:0016020 membrane	IPR001757 ATPase P-type K/Mg/Cd/Cu/Zn/Na/Ca/Na/H-transporter
Csa1G536310.1	GO:0016787 hydrolase activity	IPR001279 Beta-lactamase-like
Csa1G554570.1	GO:0005488 binding; GO:0005783 endoplasmic reticulum; GO:0005794 Golgi apparatus; GO:0006886 intracellular protein transport	IPR000744 NSF attachment protein; IPR011990 Tetratricopeptide-like helical
Csa1G635930.1	GO:0000151 ubiquitin ligase complex; GO:0004842 ubiquitin-protein ligase activity; GO:0005488 binding; GO:0016567 protein ubiquitination	IPR003613 U box domain; IPR011989 Armadillo-like helical; IPR013083 Zinc finger RING/FYVE/PHD-type; IPR016024 Armadillo-type fold
Csa1G707620.1	GO:0016021 integral to membrane; GO:0016192 vesicle-mediated transport	IPR001388 Synaptobrevin
Csa1G707630.1	GO:0006810 transport; GO:0016021 integral to membrane; GO:0016192 vesicle-mediated transport	IPR010908 Longin; IPR011012 Longin-like
Csa1G707640.1	GO:0006457 protein folding	IPR001179 Peptidyl-prolyl cis-trans isomerase FKBP-type
Csa3G823020.1	GO:0005515 protein binding	IPR000048 IQ motif EF-hand binding site
Csa3G823030.1	GO:0003824 catalytic activity; GO:0009690 cytokinin metabolic process; GO:0016491 oxidoreductase activity; GO:0019139 cytokinin dehydrogenase activity; GO:0050660 flavin adenine dinucleotide binding; GO:0055114 oxidation-reduction process	IPR006093 Oxygen oxidoreductase covalent FAD-binding site; IPR006094 FAD linked oxidase N-terminal; IPR015345 Cytokinin dehydrogenase 1 FAD/cytokinin binding domain; IPR016164 FAD-linked oxidase-like C-terminal; IPR016166 FAD-binding type 2; IPR016167 FAD-binding type 2 subdomain 1; IPR016168 FAD-linked oxidase FAD-binding subdomain 2
Csa3G823050.1	GO:0003824 catalytic activity; GO:0008152 metabolic process	IPR000891 Pyruvate carboxyltransferase; IPR013785 Aldolase-type TIM barrel
Csa3G902910.1	GO:0008152 metabolic process; GO:0016787 hydrolase activity	IPR002933 Peptidase M20; IPR011650 Peptidase M20 dimerisation
Csa4G122810.1	GO:0003700 sequence-specific DNA binding transcription factor activity; GO:0006355 regulation of transcription, DNA-dependent; GO:0043565 sequence-specific DNA binding; GO:0046983 protein dimerization activity	IPR004827 Basic-leucine zipper (bZIP) transcription factor; IPR011616 bZIP transcription factor bZIP-1
Csa4G129050.1	IPR006918 Glycosyl-phosphatidyl inositol-anchored plant; IPR017391 COBRA-like
Csa4G129600.1	GO:0004672 protein kinase activity; GO:0004674 protein serine/threonine kinase activity; GO:0005524 ATP binding; GO:0006468 protein phosphorylation	IPR000719 Protein kinase catalytic domain; IPR001245 Serine-threonine/tyrosine-protein kinase; IPR002290 Serine/threonine-protein kinase domain; IPR008271 Serine/threonine-protein kinase active site; IPR011009 Protein kinase-like domain; IPR017441 Protein kinase ATP binding site; IPR020635 Tyrosine-protein kinase catalytic domain; IPR021720 Malectin
Csa5G601590.1	GO:0006508 proteolysis; GO:0008234 cysteine-type peptidase activity	IPR003653 Peptidase C48 SUMO/Sentrin/Ubl1
Csa5G601610.1	GO:0005337 nucleoside transmembrane transporter activity; GO:0006810 transport; GO:0016020 membrane	IPR002259 Delayed-early response protein/equilibrative nucleoside transporter
Csa5G601620.1	GO:0000151 ubiquitin ligase complex; GO:0004842 ubiquitin-protein ligase activity; GO:0005488 binding; GO:0005515 protein binding; GO:0016567 protein ubiquitination	IPR000225 Armadillo; IPR003613 U box domain; IPR011989 Armadillo-like helical; IPR013083 Zinc finger RING/FYVE/PHD-type; IPR016024 Armadillo-type fold
Csa5G602170.1	GO:0006813 potassium ion transport; GO:0015079 potassium ion transmembrane transporter activity; GO:0016020 membrane	IPR003855 K+ potassium transporter
Csa5G576700.1	GO:0003676 nucleic acid binding; GO:0008270 zinc ion binding	IPR000571 Zinc finger CCCH-type
Csa5G602160.1	GO:0000166 nucleotide binding; GO:0003676 nucleic acid binding	IPR000504 RNA recognition motif domain; IPR012677 Nucleotide-binding alpha-beta plait
Csa5G602180.1	GO:0003824 catalytic activity; GO:0005992 trehalose biosynthetic process; GO:0008152 metabolic process	IPR001830 Glycosyl transferase family 20; IPR003337 Trehalose-phosphatase; IPR006379 HAD-superfamily hydrolase subfamily IIB; IPR023214 HAD-like domain
Csa5G602190.1	GO:0005488 binding; GO:0005794 Golgi apparatus; GO:0006886 intracellular protein transport; GO:0008565 protein transporter activity; GO:0015031 protein transport; GO:0016192 vesicle-mediated transport; GO:0030117 membrane coat; GO:0030131 clathrin adaptor complex; GO:0044431 Golgi apparatus part	IPR002553 Clathrin/coatomer adaptor adaptin-like N-terminal; IPR008152 Clathrin adaptor alpha/beta/gamma-adaptin appendage Ig-like subdomain; IPR008153 Clathrin adaptor gamma-adaptin appendage; IPR011989 Armadillo-like helical; IPR013041 Clathrin/coatomer adaptor adaptin-like appendage Ig-like subdomain; IPR016024 Armadillo-type fold; IPR017107 Adaptor protein complex AP-1 gamma subunit
Csa5G602200.1	GO:0005515 protein binding; GO:0008270 zinc ion binding	IPR001841 Zinc finger RING-type; IPR013083 Zinc finger RING/FYVE/PHD-type; IPR018957 Zinc finger C3HC4 RING-type
Csa2G073010.1	GO:0003824 catalytic activity; GO:0005488 binding; GO:0008152 metabolic process; GO:0008270 zinc ion binding; GO:0016491 oxidoreductase activity; GO:0016747 transferase activity, transferring acyl groups other than amino-acyl groups; GO:0055114 oxidation-reduction process	IPR002085 Alcohol dehydrogenase superfamily zinc-containing; IPR011032 GroES-like; IPR013149 Alcohol dehydrogenase C-terminal; IPR016040 NAD(P)-binding domain; IPR020843 Polyketide synthase enoylreductase
Csa2G073020.1	GO:0000228 nuclear chromosome; GO:0005515 protein binding	IPR006909 Rad21/Rec8-like protein C-terminal eukaryotic; IPR006910 Rad21/Rec8-like protein N-terminal; IPR023093 Rad21/Rec8-like protein C-terminal
Csa2G073060.1	GO:0005509 calcium ion binding	IPR011685 LETM1-like; IPR011992 EF-hand-like domain; IPR018249 EF-HAND 2
Csa2G121970.1	GO:0005985 sucrose metabolic process; GO:0009058 biosynthetic process; GO:0046524 sucrose-phosphate synthase activity	IPR000368 Sucrose synthase; IPR001296 Glycosyl transferase group 1; IPR006380 Sucrose-phosphate synthase; IPR012819 Sucrose phosphate synthase plant
Csa2G121980.1	GO:0005488 binding	IPR002885 Pentatricopeptide repeat; IPR011990 Tetratricopeptide-like helical
Csa2G379980.1	GO:0005452 inorganic anion exchanger activity; GO:0006820 anion transport; GO:0016020 membrane; GO:0016021 integral to membrane	IPR003020 Bicarbonate transporter eukaryotic; IPR011531 Bicarbonate transporter C-terminal
Csa2G379990.1	IPR006946 Protein of unknown function DUF642; IPR008979 Galactose-binding domain-like
Csa2G155100.1	GO:0004672 protein kinase activity; GO:0004674 protein serine/threonine kinase activity; GO:0005515 protein binding; GO:0005524 ATP binding; GO:0006468 protein phosphorylation	IPR000719 Protein kinase catalytic domain; IPR001245 Serine-threonine/tyrosine-protein kinase; IPR001611 Leucine-rich repeat; IPR002290 Serine/threonine-protein kinase domain; IPR003591 Leucine-rich repeat typical subtype; IPR008271 Serine/threonine-protein kinase active site; IPR011009 Protein kinase-like domain; IPR017441 Protein kinase ATP binding site; IPR020635 Tyrosine-protein kinase cataly…
Csa2G245430.1	GO:0004428 inositol or phosphatidylinositol kinase activity; GO:0046854 phosphoinositide phosphorylation; GO:0048015 phosphoinositide-mediated signaling	IPR015433 Phosphatidylinositol Kinase
Csa2G245510.1	GO:0004672 protein kinase activity; GO:0004674 protein serine/threonine kinase activity; GO:0005524 ATP binding; GO:0006468 protein phosphorylation	IPR000719 Protein kinase catalytic domain; IPR001245 Serine-threonine/tyrosine-protein kinase; IPR002290 Serine/threonine-protein kinase domain; IPR008271 Serine/threonine-protein kinase active site; IPR011009 Protein kinase-like domain; IPR017441 Protein kinase ATP binding site; IPR020635 Tyrosine-protein kinase catalytic domain
Csa2G286440.1	GO:0005509 calcium ion binding	IPR002048 Calcium-binding EF-hand; IPR011992 EF-hand-like domain; IPR018247 EF-Hand 1 calcium-binding site; IPR018248 EF-hand; IPR018249 EF-HAND 2
Csa2G416780.1	IPR004265 Plant disease resistance response protein
Csa2G416790.1	GO:0005783 endoplasmic reticulum; GO:0006886 intracellular protein transport; GO:0016021 integral to membrane	IPR008417 B-cell receptor-associated 31-like
Csa2G416820.1	GO:0003676 nucleic acid binding; GO:0003677 DNA binding; GO:0004386 helicase activity; GO:0005515 protein binding; GO:0005524 ATP binding; GO:0008270 zinc ion binding	IPR000330 SNF2-related; IPR001650 Helicase C-terminal; IPR001841 Zinc finger RING-type; IPR013083 Zinc finger RING/FYVE/PHD-type; IPR014001 DEAD-like helicase N-terminal; IPR014021 Helicase superfamily 1/2 ATP-binding domain; IPR017907 Zinc finger RING-type conserved site; IPR018957 Zinc finger C3HC4 RING-type
Csa3G895100.1	GO:0000166 nucleotide binding; GO:0004812 aminoacyl-tRNA ligase activity; GO:0004830 tryptophan-tRNA ligase activity; GO:0005524 ATP binding; GO:0005737 cytoplasm; GO:0006412 translation; GO:0006418 tRNA aminoacylation for protein translation; GO:0006436 tryptophanyl-tRNA aminoacylation	IPR001412 Aminoacyl-tRNA synthetase class I conserved site; IPR002305 Aminoacyl-tRNA synthetase class Ib; IPR002306 Tryptophanyl-tRNA synthetase class Ib; IPR014729 Rossmann-like alpha/beta/alpha sandwich fold
Csa4G228360.1	GO:0016787 hydrolase activity	IPR001279 Beta-lactamase-like
Csa4G236360.1	GO:0003824 catalytic activity; GO:0003885 D-arabinono-1,4-lactone oxidase activity; GO:0016020 membrane; GO:0016633 galactonolactone dehydrogenase activity; GO:0050660 flavin adenine dinucleotide binding; GO:0055114 oxidation-reduction process	IPR007173 D-arabinono-14-lactone oxidase; IPR010029 Galactonolactone dehydrogenase; IPR016166 FAD-binding type 2
Csa4G576870.1	IPR010851 S locus-related glycoprotein 1 binding pollen coat
Csa4G627260.1	GO:0006486 protein glycosylation; GO:0008378 galactosyltransferase activity; GO:0016020 membrane	IPR002659 Glycosyl transferase family 31
Csa1G154090.1	GO:0004497 monooxygenase activity; GO:0005506 iron ion binding; GO:0009055 electron carrier activity; GO:0020037 heme binding; GO:0055114 oxidation-reduction process	IPR001128 Cytochrome P450; IPR002401 Cytochrome P450 E-class group I
Csa1G159840.1	IPR000073 Alpha/beta hydrolase fold-1
Csa1G160590.1	GO:0003676 nucleic acid binding; GO:0005622 intracellular; GO:0008270 zinc ion binding	IPR007087 Zinc finger C2H2-type; IPR013087 Zinc finger C2H2-type/integrase DNA-binding; IPR015880 Zinc finger C2H2-like
Csa1G503400.1	GO:0016881 acid-amino acid ligase activity; GO:0043687 post-translational protein modification	IPR000608 Ubiquitin-conjugating enzyme E2; IPR016135 Ubiquitin-conjugating enzyme/RWD-like; IPR023313 Ubiquitin-conjugating enzyme active site
Csa5G077750.1	GO:0004806 triglyceride lipase activity; GO:0006629 lipid metabolic process	IPR002921 Lipase class 3
Csa5G139510.1	GO:0005216 ion channel activity; GO:0006811 ion transport; GO:0016020 membrane; GO:0055085 transmembrane transport	IPR000595 Cyclic nucleotide-binding domain; IPR005821 Ion transport; IPR014710 RmlC-like jelly roll fold; IPR018490 Cyclic nucleotide-binding-like
Csa5G431540.1	GO:0005515 protein binding	IPR001680 WD40 repeat; IPR011046 WD40 repeat-like-containing domain; IPR015943 WD40/YVTN repeat-like-containing domain; IPR017986 WD40-repeat-containing domain; IPR019775 WD40 repeat conserved site; IPR019781 WD40 repeat subgroup; IPR019782 WD40 repeat 2; IPR020472 G-protein beta WD-40 repeat
Csa5G432540.1	GO:0005515 protein binding	IPR002083 MATH; IPR008974 TRAF-like; IPR013322 TRAF-type
Csa5G582240.1	GO:0004672 protein kinase activity; GO:0004674 protein serine/threonine kinase activity; GO:0004713 protein tyrosine kinase activity; GO:0005524 ATP binding; GO:0006468 protein phosphorylation	IPR000719 Protein kinase catalytic domain; IPR002290 Serine/threonine-protein kinase domain; IPR008266 Tyrosine-protein kinase active site; IPR011009 Protein kinase-like domain; IPR017442 Serine/threonine-protein kinase-like domain; IPR020635 Tyrosine-protein kinase catalytic domain
Csa5G590110.1	IPR003832 Acid phosphatase/vanadium-dependent haloperoxidase-related
Csa5G626570.1	IPR004147 ABC-1
Csa5G652210.1	GO:0005515 protein binding	IPR000008 C2 calcium-dependent membrane targeting; IPR008973 C2 calcium/lipid-binding domain CaLB; IPR013583 Phosphoribosyltransferase C-terminal; IPR018029 C2 membrane targeting protein
Csa5G608100.1	IPR010683 Protein of unknown function DUF1262
Csa5G608120.1	IPR010683 Protein of unknown function DUF1262
Csa5G608130.1	GO:0005488 binding; GO:0006886 intracellular protein transport; GO:0008565 protein transporter activity	IPR001494 Importin-beta N-terminal; IPR011989 Armadillo-like helical; IPR016024 Armadillo-type fold
Csa5G608140.1	GO:0004672 protein kinase activity; GO:0004674 protein serine/threonine kinase activity; GO:0005524 ATP binding; GO:0006468 protein phosphorylation	IPR000719 Protein kinase catalytic domain; IPR002290 Serine/threonine-protein kinase domain; IPR008271 Serine/threonine-protein kinase active site; IPR011009 Protein kinase-like domain; IPR017441 Protein kinase ATP binding site; IPR017442 Serine/threonine-protein kinase-like domain; IPR020635 Tyrosine-protein kinase catalytic domain
Csa5G612810.1	GO:0004857 enzyme inhibitor activity; GO:0005618 cell wall; GO:0030599 pectinesterase activity; GO:0042545 cell wall modification	IPR000070 Pectinesterase catalytic; IPR006501 Pectinesterase inhibitor; IPR011050 Pectin lyase fold/virulence factor; IPR012334 Pectin lyase fold; IPR018040 Pectinesterase active site
Csa1G074970.1	GO:0003677 DNA binding; GO:0008270 zinc ion binding; GO:0045449 regulation of transcription	IPR003851 Zinc finger Dof-type
Csa1G074980.1	GO:0003677 DNA binding; GO:0005634 nucleus	IPR004333 Transcription factor SBP-box; IPR017238 Squamosa promoter-binding protein
Csa2G415540.1	GO:0003995 acyl-CoA dehydrogenase activity; GO:0003997 acyl-CoA oxidase activity; GO:0005777 peroxisome; GO:0006631 fatty acid metabolic process; GO:0006635 fatty acid beta-oxidation; GO:0008152 metabolic process; GO:0016627 oxidoreductase activity, acting on the CH-CH group of donors; GO:0050660 flavin adenine dinucleotide binding; GO:0055114 oxidation-reduction process	IPR002655 Acyl-CoA oxidase C-terminal; IPR006090 Acyl-CoA oxidase/dehydrogenase type 1; IPR006091 Acyl-CoA oxidase/dehydrogenase central domain; IPR009075 Acyl-CoA dehydrogenase/oxidase C-terminal; IPR009100 Acyl-CoA dehydrogenase/oxidase; IPR012258 Acyl-CoA oxidase
Csa2G415560.1	GO:0005525 GTP binding; GO:0005622 intracellular; GO:0007264 small GTPase mediated signal transduction; GO:0015031 protein transport	IPR001806 Ras GTPase; IPR003577 Ras small GTPase Ras type; IPR003578 Small GTPase Rho type; IPR003579 Ras small GTPase Rab type; IPR005225 Small GTP-binding protein; IPR013753 Ras
Csa3G176250.1	GO:0004857 enzyme inhibitor activity; GO:0030599 pectinesterase activity	IPR006501 Pectinesterase inhibitor
Csa3G228340.1	IPR009069 MTCP1
Csa1G537410.1	IPR012946 X8
Csa1G537430.1	IPR008586 Protein of unknown function DUF868 plant
Csa5G182750.1	IPR005175 Domain of unknown function DUF296; IPR014476 Predicted AT-hook DNA-binding
Csa1G045470.1	GO:0000166 nucleotide binding; GO:0005515 protein binding; GO:0005524 ATP binding; GO:0016887 ATPase activity; GO:0017111 nucleoside-triphosphatase activity	IPR000048 IQ motif EF-hand binding site; IPR003439 ABC transporter-like; IPR003593 ATPase AAA+ type core; IPR017871 ABC transporter conserved site
Csa1G533490.1	GO:0016787 hydrolase activity	IPR004843 Metallo-dependent phosphatase
Csa4G296260.1	IPR007700 Protein of unknown function DUF668; IPR021864 Protein of unknown function DUF3475
Csa4G296820.1	GO:0016491 oxidoreductase activity; GO:0055114 oxidation-reduction process	IPR001395 Aldo/keto reductase; IPR018170 Aldo/keto reductase conserved site; IPR020471 Aldo/keto reductase subgroup; IPR023210 NADP-dependent oxidoreductase domain
Csa1G021970.1	IPR004000 Actin-like
Csa1G023040.1	IPR005135 Endonuclease/exonuclease/phosphatase
Csa1G136770.1	GO:0000786 nucleosome; GO:0003677 DNA binding; GO:0005634 nucleus; GO:0006334 nucleosome assembly	IPR000558 Histone H2B; IPR007125 Histone core; IPR009072 Histone-fold
Csa1G145850.1	GO:0003824 catalytic activity; GO:0005488 binding; GO:0008152 metabolic process	IPR013120 Male sterility NAD-binding; IPR016040 NAD(P)-binding domain
Csa1G145920.1	GO:0004185 serine-type carboxypeptidase activity; GO:0006508 proteolysis	IPR001563 Peptidase S10 serine carboxypeptidase; IPR018202 Peptidase S10 serine carboxypeptidase active site
Csa1G145930.1	GO:0003743 translation initiation factor activity; GO:0006413 translational initiation	IPR002735 Translation initiation factor IF2/IF5; IPR016189 Translation initiation factor IF2/IF5 N-terminal; IPR016190 Translation initiation factor IF2/IF5 zinc-binding
Csa1G145950.1	IPR021475 Protein of unknown function DUF3128
Csa1G145960.1	GO:0000166 nucleotide binding; GO:0003676 nucleic acid binding; GO:0003723 RNA binding; GO:0005634 nucleus; GO:0008270 zinc ion binding	IPR000504 RNA recognition motif domain; IPR000571 Zinc finger CCCH-type; IPR003954 RNA recognition motif domain eukaryote; IPR009145 U2 auxiliary factor small subunit; IPR012677 Nucleotide-binding alpha-beta plait
Csa1G145970.1	GO:0004664 prephenate dehydratase activity; GO:0009094 L-phenylalanine biosynthetic process	IPR001086 Prephenate dehydratase; IPR018528 Prephenate dehydratase conserved site
Csa1G145980.1	GO:0004664 prephenate dehydratase activity; GO:0009094 L-phenylalanine biosynthetic process	IPR001086 Prephenate dehydratase; IPR018528 Prephenate dehydratase conserved site
Csa1G150980.1	IPR008586 Protein of unknown function DUF868 plant
Csa1G151000.1	IPR011008 Dimeric alpha-beta barrel; IPR013097 Stress responsive alpha-beta barrel
Csa1G152500.1	GO:0005515 protein binding	IPR000644 Cystathionine beta-synthase core
Csa1G153000.1	GO:0003735 structural constituent of ribosome; GO:0005622 intracellular; GO:0005840 ribosome; GO:0006412 translation; GO:0015934 large ribosomal subunit	IPR001063 Ribosomal protein L22/L17; IPR005727 Ribosomal protein L22 bacterial-type
Csa1G153010.1	GO:0005634 nucleus	IPR001748 G10 protein; IPR018230 BUD31/G10-related conserved site
Csa1G154060.1	IPR009646 Root cap
Csa5G218770.1	IPR013057 Amino acid transporter transmembrane
Csa5G381800.1	GO:0005524 ATP binding; GO:0016307 phosphatidylinositol phosphate kinase activity; GO:0016308 1-phosphatidylinositol-4-phosphate 5-kinase activity; GO:0046488 phosphatidylinositol metabolic process	IPR002498 Phosphatidylinositol-4-phosphate 5-kinase core; IPR003409 MORN motif; IPR016034 Phosphatidylinositol-4-phosphate 5-kinase core subgroup; IPR017163 Phosphatidylinositol-4-phosphate 5-kinase plant
Csa5G381820.1	IPR007201 RNA recognition motif 2
Csa5G492340.1	GO:0001522 pseudouridine synthesis; GO:0003723 RNA binding; GO:0009451 RNA modification; GO:0009982 pseudouridine synthase activity	IPR006145 Pseudouridine synthase RsuA and RluB/C/D/E/F; IPR006224 Pseudouridine synthase RluC/RluD conserved site; IPR006225 Pseudouridine synthase RluC/RluD; IPR020103 Pseudouridine synthase catalytic domain
Csa5G492360.1	GO:0003702 RNA polymerase II transcription factor activity; GO:0005524 ATP binding; GO:0005674 transcription factor TFIIF complex; GO:0006367 transcription initiation from RNA polymerase II promoter	IPR003196 Transcription initiation factor IIF beta subunit; IPR011991 Winged helix-turn-helix transcription repressor DNA-binding
Csa2G118330.1	GO:0016020 membrane; GO:0055085 transmembrane transport	IPR006685 Mechanosensitive ion channel MscS; IPR010920 Like-Sm ribonucleoprotein (LSM)-related domain; IPR016688 Membrane protein At2g17000 predicted
Csa2G357200.1	IPR005516 Remorin C-terminal
Csa1G025200.1	IPR021562 Protein of unknown function DUF3007
Csa1G049450.1	GO:0005618 cell wall; GO:0030599 pectinesterase activity; GO:0042545 cell wall modification	IPR000070 Pectinesterase catalytic; IPR011050 Pectin lyase fold/virulence factor; IPR012334 Pectin lyase fold
Csa1G049460.1	GO:0003712 transcription cofactor activity; GO:0004402 histone acetyltransferase activity; GO:0005515 protein binding; GO:0005634 nucleus; GO:0006355 regulation of transcription, DNA-dependent; GO:0008270 zinc ion binding	IPR000197 Zinc finger TAZ-type; IPR000210 BTB/POZ-like; IPR011333 BTB/POZ fold; IPR013069 BTB/POZ; IPR013089 Kelch-related
Csa1G537400.1	GO:0004672 protein kinase activity; GO:0004674 protein serine/threonine kinase activity; GO:0005524 ATP binding; GO:0006468 protein phosphorylation	IPR000719 Protein kinase catalytic domain; IPR002290 Serine/threonine-protein kinase domain; IPR008271 Serine/threonine-protein kinase active site; IPR011009 Protein kinase-like domain; IPR017442 Serine/threonine-protein kinase-like domain; IPR020635 Tyrosine-protein kinase catalytic domain
Csa1G537440.1	GO:0003676 nucleic acid binding; GO:0005515 protein binding; GO:0005634 nucleus	IPR004871 Cleavage/polyadenylation specificity factor A subunit C-terminal; IPR011046 WD40 repeat-like-containing domain; IPR015943 WD40/YVTN repeat-like-containing domain
Csa5G177690.1	IPR021298 Protein of unknown function DUF2870
Csa5G223010.1	GO:0000049 tRNA binding	IPR002547 tRNA-binding domain; IPR010987 Glutathione S-transferase C-terminal-like; IPR012340 Nucleic acid-binding OB-fold; IPR016027 Nucleic acid-binding OB-fold-like; IPR017933 Glutathione S-transferase/chloride channel C-terminal
Csa5G529950.1	GO:0004601 peroxidase activity; GO:0005506 iron ion binding; GO:0005509 calcium ion binding; GO:0009055 electron carrier activity; GO:0016020 membrane; GO:0016021 integral to membrane; GO:0016491 oxidoreductase activity; GO:0050660 flavin adenine dinucleotide binding; GO:0050664 oxidoreductase activity, acting on NADH or NADPH, oxygen as acceptor; GO:0055114 oxidation-reduction process	IPR000778 Cytochrome b245 heavy chain; IPR011992 EF-hand-like domain; IPR013112 FAD-binding 8; IPR013121 Ferric reductase NAD binding; IPR013130 Flavoprotein transmembrane component; IPR013623 NADPH oxidase Respiratory burst; IPR017927 Ferredoxin reductase-type FAD-binding domain; IPR017938 Riboflavin synthase-like beta-barrel; IPR018247 EF-Hand 1 calcium-binding site; IPR018249 EF-HAND 2
Csa5G532450.1	GO:0003735 structural constituent of ribosome; GO:0006412 translation; GO:0015934 large ribosomal subunit	IPR005749 Ribosomal protein L15 bacterial-type; IPR021131 Ribosomal protein L18e/L15
Csa3G392775.1	GO:0005622 intracellular; GO:0008270 zinc ion binding	IPR007087 Zinc finger C2H2-type
Csa3G076520.1	GO:0003677 DNA binding; GO:0005515 protein binding; GO:0045449 regulation of transcription	IPR001005 SANT domain DNA binding; IPR009057 Homeodomain-like; IPR012287 Homeodomain-related; IPR014778 Myb DNA-binding; IPR015495 Myb transcription factor; IPR017930 HTH transcriptional regulator Myb-type DNA-binding
Csa3G215600.1	GO:0005488 binding	IPR002885 Pentatricopeptide repeat; IPR011990 Tetratricopeptide-like helical
Csa3G611390.1	GO:0005515 protein binding	IPR001680 WD40 repeat; IPR011046 WD40 repeat-like-containing domain; IPR015943 WD40/YVTN repeat-like-containing domain; IPR017986 WD40-repeat-containing domain; IPR019781 WD40 repeat subgroup; IPR019782 WD40 repeat 2
Csa3G611890.1	GO:0005515 protein binding	IPR006594 LisH dimerisation motif
Csa3G611910.1	GO:0004497 monooxygenase activity; GO:0005506 iron ion binding; GO:0009055 electron carrier activity; GO:0020037 heme binding	IPR001128 Cytochrome P450
Csa3G613420.1	GO:0004672 protein kinase activity; GO:0004674 protein serine/threonine kinase activity; GO:0005524 ATP binding; GO:0006468 protein phosphorylation	IPR000719 Protein kinase catalytic domain; IPR002290 Serine/threonine-protein kinase domain; IPR008271 Serine/threonine-protein kinase active site; IPR011009 Protein kinase-like domain; IPR017441 Protein kinase ATP binding site; IPR017442 Serine/threonine-protein kinase-like domain; IPR020635 Tyrosine-protein kinase catalytic domain
Csa3G613430.1	GO:0016773 phosphotransferase activity, alcohol group as acceptor	IPR002173 Carbohydrate/puine kinase PfkB conserved site; IPR011611 Carbohydrate/purine kinase
Csa3G619930.1	GO:0004499 flavin-containing monooxygenase activity; GO:0016491 oxidoreductase activity; GO:0050660 flavin adenine dinucleotide binding; GO:0050661 NADP or NADPH binding; GO:0055114 oxidation-reduction process	IPR000103 Pyridine nucleotide-disulphide oxidoreductase class-II; IPR013027 FAD-dependent pyridine nucleotide-disulphide oxidoreductase; IPR020946 Flavin-containing monooxygenase-like
Csa3G643750.1	GO:0003735 structural constituent of ribosome; GO:0005622 intracellular; GO:0005840 ribosome; GO:0006412 translation; GO:0015934 large ribosomal subunit; GO:0030528 transcription regulator activity	IPR005998 Ribosomal protein L7 eukaryotic; IPR012988 Ribosomal protein L30 N-terminal; IPR016082 Ribosomal protein L30 ferredoxin-like fold domain; IPR018038 Ribosomal protein L30 conserved site
Csa1G006290.1	GO:0003700 sequence-specific DNA binding transcription factor activity; GO:0005667 transcription factor complex; GO:0006355 regulation of transcription, DNA-dependent	IPR003316 Transcription factor E2F/dimerisation partner (TDP); IPR011991 Winged helix-turn-helix transcription repressor DNA-binding; IPR015633 E2F Family
Csa1G025010.1	GO:0003924 GTPase activity; GO:0005525 GTP binding; GO:0005622 intracellular; GO:0006886 intracellular protein transport; GO:0006913 nucleocytoplasmic transport; GO:0007165 signal transduction; GO:0007264 small GTPase mediated signal transduction; GO:0015031 protein transport	IPR001806 Ras GTPase; IPR002041 Ran GTPase; IPR003577 Ras small GTPase Ras type; IPR003578 Small GTPase Rho type; IPR003579 Ras small GTPase Rab type; IPR005225 Small GTP-binding protein; IPR013753 Ras; IPR015595 Rab11-related; IPR020851 Small GTPase
Csa1G038910.1	GO:0004672 protein kinase activity; GO:0004674 protein serine/threonine kinase activity; GO:0005524 ATP binding; GO:0006468 protein phosphorylation	IPR000719 Protein kinase catalytic domain; IPR002290 Serine/threonine-protein kinase domain; IPR008271 Serine/threonine-protein kinase active site; IPR011009 Protein kinase-like domain; IPR017441 Protein kinase ATP binding site; IPR017442 Serine/threonine-protein kinase-like domain; IPR020635 Tyrosine-protein kinase catalytic domain
Csa1G042880.1	IPR002994 Surfeit locus 1
Csa1G499320.1	GO:0016747 transferase activity, transferring acyl groups other than amino-acyl groups	IPR003480 Transferase; IPR023213 Chloramphenicol acetyltransferase-like domain
Csa1G499330.1	GO:0016747 transferase activity, transferring acyl groups other than amino-acyl groups	IPR003480 Transferase; IPR023213 Chloramphenicol acetyltransferase-like domain
Csa1G533720.1	IPR019368 Ribosomal protein S23/S29 mitochondrial
Csa1G690230.1	IPR012881 Protein of unknown function DUF1685
Csa1G690240.1	GO:0005634 nucleus; GO:0045449 regulation of transcription; GO:0046983 protein dimerization activity	IPR003311 AUX/IAA protein; IPR011525 Aux/IAA-ARF-dimerisation
Csa1G701930.1	GO:0004175 endopeptidase activity; GO:0004298 threonine-type endopeptidase activity; GO:0005839 proteasome core complex; GO:0006511 ubiquitin-dependent protein catabolic process; GO:0019773 proteasome core complex, alpha-subunit complex; GO:0051603 proteolysis involved in cellular protein catabolic process	IPR000426 Proteasome alpha-subunit conserved site; IPR001353 Proteasome subunit alpha/beta
Csa5G162590.1	IPR008546 Domain of unknown function DUF828; IPR013666 Pleckstrin-like plant
Csa5G416260.1	IPR002902 Domain of unknown function DUF26
Csa3G112780.1	GO:0003735 structural constituent of ribosome; GO:0005622 intracellular; GO:0005840 ribosome; GO:0006412 translation	IPR000439 Ribosomal protein L15e; IPR012678 Ribosomal protein L23/L15e; IPR020925 Ribosomal protein L15e conserved site
Csa3G113390.1	GO:0003824 catalytic activity; GO:0005488 binding; GO:0008152 metabolic process; GO:0044237 cellular metabolic process; GO:0050662 coenzyme binding	IPR001509 NAD-dependent epimerase/dehydratase; IPR016040 NAD(P)-binding domain
Csa3G124780.1	IPR011009 Protein kinase-like domain; IPR016477 Fructosamine/Ketosamine-3-kinase
Csa3G166250.1	GO:0005515 protein binding	IPR001487 Bromodomain; IPR001680 WD40 repeat; IPR015943 WD40/YVTN repeat-like-containing domain; IPR017986 WD40-repeat-containing domain; IPR019775 WD40 repeat conserved site; IPR019782 WD40 repeat 2
Csa3G535120.1	GO:0003824 catalytic activity; GO:0008152 metabolic process	IPR000873 AMP-dependent synthetase/ligase; IPR020845 AMP-binding conserved site
Csa3G895940.1	GO:0003677 DNA binding; GO:0005634 nucleus; GO:0006350 transcription; GO:0030528 transcription regulator activity	IPR017923 Transcription factor IIS N-terminal
Csa3G895950.1	GO:0003677 DNA binding; GO:0003700 sequence-specific DNA binding transcription factor activity; GO:0005634 nucleus; GO:0006351 transcription, DNA-dependent; GO:0006355 regulation of transcription, DNA-dependent; GO:0043565 sequence-specific DNA binding; GO:0045449 regulation of transcription; GO:0046983 protein dimerization activity	IPR004827 Basic-leucine zipper (bZIP) transcription factor; IPR011616 bZIP transcription factor bZIP-1; IPR012900 G-box binding MFMR
Csa3G895960.1	IPR008479 Protein of unknown function DUF760
Csa4G106350.1	GO:0005488 binding; GO:0006886 intracellular protein transport; GO:0008565 protein transporter activity	IPR001494 Importin-beta N-terminal; IPR011989 Armadillo-like helical; IPR013598 Exportin-1/Importin-beta-like; IPR014877 Exportin 1 C-terminal; IPR016024 Armadillo-type fold
Csa4G335240.1	GO:0003993 acid phosphatase activity	IPR005519 Acid phosphatase (Class B); IPR010028 Acid phosphatase plant; IPR014403 Vegetative storage protein/acid phosphatase; IPR023214 HAD-like domain
Csa4G340530.1	IPR013753 Ras; IPR019341 Alpha/gamma-adaptin-binding protein p34
Csa4G494210.1	IPR012416 Calmodulin binding protein-like
Csa4G495210.1	GO:0016884 carbon-nitrogen ligase activity, with glutamine as amido-N-donor	IPR000120 Amidase; IPR020556 Amidase conserved site
Csa4G664490.1	GO:0016021 integral to membrane; GO:0055085 transmembrane transport	IPR004776 Auxin efflux carrier
Csa4G664500.1	GO:0003824 catalytic activity; GO:0005488 binding; GO:0008152 metabolic process; GO:0044237 cellular metabolic process; GO:0050662 coenzyme binding	IPR001509 NAD-dependent epimerase/dehydratase; IPR016040 NAD(P)-binding domain
Csa4G664510.1	GO:0003677 DNA binding; GO:0005515 protein binding; GO:0045449 regulation of transcription	IPR001005 SANT domain DNA binding; IPR007526 SWIRM; IPR009057 Homeodomain-like; IPR011991 Winged helix-turn-helix transcription repressor DNA-binding; IPR012287 Homeodomain-related; IPR014778 Myb DNA-binding; IPR017884 SANT eukarya
Csa4G664520.1	GO:0003872 6-phosphofructokinase activity; GO:0005524 ATP binding; GO:0005945 6-phosphofructokinase complex; GO:0006096 glycolysis; GO:0047334 diphosphate-fructose-6-phosphate 1-phosphotransferase activity	IPR000023 Phosphofructokinase domain; IPR011183 Pyrophosphate-dependent phosphofructokinase PfpB; IPR013981 Pyrophosphate-dependent phosphofructokinase alpha-helical
Csa4G664530.1	GO:0003700 sequence-specific DNA binding transcription factor activity; GO:0006355 regulation of transcription, DNA-dependent; GO:0043565 sequence-specific DNA binding; GO:0046983 protein dimerization activity	IPR004827 Basic-leucine zipper (bZIP) transcription factor; IPR011616 bZIP transcription factor bZIP-1
Csa4G664540.1	GO:0000166 nucleotide binding; GO:0003676 nucleic acid binding; GO:0003723 RNA binding; GO:0005634 nucleus; GO:0008270 zinc ion binding	IPR000504 RNA recognition motif domain; IPR000571 Zinc finger CCCH-type; IPR003954 RNA recognition motif domain eukaryote; IPR009145 U2 auxiliary factor small subunit; IPR012677 Nucleotide-binding alpha-beta plait
Csa4G664550.1	IPR013212 Mad3/BUB1 homology region 1; IPR015661 Mitotic checkpoint serine/threonine protein kinase Bub1
Csa4G030990.1	IPR007650 Protein of unknown function DUF581
Csa4G036580.1	GO:0003700 sequence-specific DNA binding transcription factor activity; GO:0006355 regulation of transcription, DNA-dependent; GO:0043565 sequence-specific DNA binding; GO:0046983 protein dimerization activity	IPR004827 Basic-leucine zipper (bZIP) transcription factor; IPR011616 bZIP transcription factor bZIP-1
Csa4G038620.1	GO:0008152 metabolic process; GO:0016758 transferase activity, transferring hexosyl groups	IPR002213 UDP-glucuronosyl/UDP-glucosyltransferase
Csa4G038630.1	GO:0005083 small GTPase regulator activity	IPR001180 Citron-like; IPR019452 Vacuolar sorting protein 39/Transforming growth factor beta receptor-associated domain 1; IPR019453 Vacuolar sorting protein 39/Transforming growth factor beta receptor-associated domain 2
Csa4G038670.1	IPR001251 Cellular retinaldehyde-binding/triple function C-terminal; IPR008273 Cellular retinaldehyde-binding/triple function N-terminal; IPR011074 Phosphatidylinositol transfer protein-like N-terminal
Csa2G072990.1	GO:0003824 catalytic activity; GO:0004553 hydrolase activity, hydrolyzing O-glycosyl compounds; GO:0005975 carbohydrate metabolic process	IPR001701 Glycoside hydrolase family 9; IPR008928 Six-hairpin glycosidase-like; IPR012341 Six-hairpin glycosidase; IPR018221 Glycoside hydrolase family 9 active site
Csa2G073000.1	GO:0003824 catalytic activity; GO:0004553 hydrolase activity, hydrolyzing O-glycosyl compounds; GO:0004563 beta-N-acetylhexosaminidase activity; GO:0005975 carbohydrate metabolic process; GO:0043169 cation binding	IPR001540 Glycoside hydrolase family 20; IPR013781 Glycoside hydrolase subgroup catalytic core; IPR015882 Acetylhexosaminidase subunit a/b; IPR015883 Glycoside hydrolase family 20 catalytic core; IPR017853 Glycoside hydrolase catalytic core
Csa2G074090.1	GO:0005488 binding	IPR011990 Tetratricopeptide-like helical; IPR013940 Meiosis specific protein SPO22
Csa2G385010.1	GO:0003735 structural constituent of ribosome; GO:0005622 intracellular; GO:0005840 ribosome; GO:0006412 translation	IPR000988 Ribosomal protein L24e; IPR011017 TRASH
Csa2G416760.1	GO:0003824 catalytic activity; GO:0004553 hydrolase activity, hydrolyzing O-glycosyl compounds; GO:0005975 carbohydrate metabolic process; GO:0043169 cation binding	IPR000490 Glycoside hydrolase family 17; IPR013781 Glycoside hydrolase subgroup catalytic core; IPR017853 Glycoside hydrolase catalytic core
Csa2G072490.1	GO:0003824 catalytic activity; GO:0004222 metalloendopeptidase activity; GO:0006508 proteolysis; GO:0008270 zinc ion binding; GO:0046872 metal ion binding	IPR007863 Peptidase M16 C-terminal; IPR011237 Peptidase M16 core; IPR011249 Metalloenzyme LuxS/M16 peptidase-like metal-binding; IPR011765 Peptidase M16 N-terminal
Csa2G248120.1	GO:0003824 catalytic activity; GO:0005488 binding; GO:0008152 metabolic process	IPR008030 NmrA-like; IPR016040 NAD(P)-binding domain
Csa2G370370.1	GO:0030246 carbohydrate binding	IPR008979 Galactose-binding domain-like; IPR010325 Rhamnogalacturonate lyase; IPR013784 Carbohydrate-binding-like fold
Csa7G387690.1	GO:0005215 transporter activity; GO:0006810 transport; GO:0008271 secondary active sulfate transmembrane transporter activity; GO:0008272 sulfate transport; GO:0016020 membrane; GO:0016021 integral to membrane; GO:0055085 transmembrane transport	IPR001902 Sulphate anion transporter; IPR002645 Sulphate transporter/antisigma-factor antagonist STAS; IPR011547 Sulphate transporter; IPR018045 Sulphate anion transporter conserved site
Csa7G387700.1	GO:0004672 protein kinase activity; GO:0004674 protein serine/threonine kinase activity; GO:0005524 ATP binding; GO:0006468 protein phosphorylation	IPR000719 Protein kinase catalytic domain; IPR002290 Serine/threonine-protein kinase domain; IPR008271 Serine/threonine-protein kinase active site; IPR011009 Protein kinase-like domain; IPR017441 Protein kinase ATP binding site; IPR017442 Serine/threonine-protein kinase-like domain; IPR020635 Tyrosine-protein kinase catalytic domain
Csa2G070860.1	GO:0016021 integral to membrane	IPR004282 Chloroplast envelope membrane protein CemA
Csa2G070870.1	GO:0004672 protein kinase activity; GO:0004674 protein serine/threonine kinase activity; GO:0005524 ATP binding; GO:0006468 protein phosphorylation	IPR000719 Protein kinase catalytic domain; IPR001245 Serine-threonine/tyrosine-protein kinase; IPR002290 Serine/threonine-protein kinase domain; IPR008271 Serine/threonine-protein kinase active site; IPR011009 Protein kinase-like domain; IPR015783 Serine/threonine protein kinase-like ATMRK; IPR020635 Tyrosine-protein kinase catalytic domain
Csa2G070880.1	GO:0000155 two-component sensor activity; GO:0000156 two-component response regulator activity; GO:0000160 two-component signal transduction system (phosphorelay); GO:0004673 protein histidine kinase activity; GO:0004871 signal transducer activity; GO:0005515 protein binding; GO:0005524 ATP binding; GO:0005789 endoplasmic reticulum membrane; GO:0006355 regulation of transcription, DNA-dependent; …	IPR001789 Signal transduction response regulator receiver domain; IPR003018 GAF; IPR003594 ATPase-like ATP-binding domain; IPR003661 Signal transduction histidine kinase subgroup 1 dimerisation/phosphoacceptor domain; IPR004358 Signal transduction histidine kinase-related protein C-terminal; IPR005467 Signal transduction histidine kinase core; IPR009082 Signal transduction histidine kinase homodi…
Csa2G070890.1	GO:0000166 nucleotide binding; GO:0004812 aminoacyl-tRNA ligase activity; GO:0004820 glycine-tRNA ligase activity; GO:0005524 ATP binding; GO:0005737 cytoplasm; GO:0006412 translation; GO:0006418 tRNA aminoacylation for protein translation; GO:0006426 glycyl-tRNA aminoacylation	IPR000738 WHEP-TRS; IPR002314 Aminoacyl-tRNA synthetase class II (G/ H/ P/ S) conserved domain; IPR002315 Glycyl-tRNA synthetase alpha2 dimer; IPR004154 Anticodon-binding; IPR006195 Aminoacyl-tRNA synthetase class II; IPR009068 S15/NS1 RNA-binding
Csa2G070900.1	IPR014812 Vps51/Vps67
Csa4G037610.1	GO:0003677 DNA binding; GO:0005622 intracellular; GO:0005634 nucleus; GO:0006355 regulation of transcription, DNA-dependent; GO:0043565 sequence-specific DNA binding	IPR003956 Transcription factor NFYB/HAP3 conserved site; IPR003957 Transcription factor CBFA/NFYB DNA topoisomerase; IPR003958 Transcription factor CBF/NF-Y/archaeal histone; IPR009072 Histone-fold
Csa6G014830.1	GO:0006950 response to stress	IPR003496 ABA/WDS induced protein
Csa1G051620.1	GO:0030001 metal ion transport; GO:0046872 metal ion binding	IPR006121 Heavy metal transport/detoxification protein
Csa1G051630.1	IPR002864 Acyl-ACP thioesterase
Csa1G051650.1	GO:0003824 catalytic activity; GO:0005488 binding; GO:0008152 metabolic process; GO:0016491 oxidoreductase activity; GO:0055114 oxidation-reduction process	IPR002198 Short-chain dehydrogenase/reductase SDR; IPR002347 Glucose/ribitol dehydrogenase; IPR016040 NAD(P)-binding domain
Csa1G051660.1	GO:0003824 catalytic activity; GO:0005488 binding; GO:0008152 metabolic process; GO:0016491 oxidoreductase activity; GO:0055114 oxidation-reduction process	IPR002198 Short-chain dehydrogenase/reductase SDR; IPR002347 Glucose/ribitol dehydrogenase; IPR016040 NAD(P)-binding domain; IPR020904 Short-chain dehydrogenase/reductase conserved site
Csa1G051670.1	GO:0003824 catalytic activity; GO:0005488 binding; GO:0008152 metabolic process; GO:0016491 oxidoreductase activity; GO:0055114 oxidation-reduction process	IPR002198 Short-chain dehydrogenase/reductase SDR; IPR002347 Glucose/ribitol dehydrogenase; IPR016040 NAD(P)-binding domain; IPR020904 Short-chain dehydrogenase/reductase conserved site
Csa1G051680.1	GO:0003824 catalytic activity; GO:0005488 binding; GO:0008152 metabolic process; GO:0016491 oxidoreductase activity; GO:0055114 oxidation-reduction process	IPR002198 Short-chain dehydrogenase/reductase SDR; IPR002347 Glucose/ribitol dehydrogenase; IPR016040 NAD(P)-binding domain; IPR020904 Short-chain dehydrogenase/reductase conserved site
Csa1G058120.1	GO:0005515 protein binding	IPR002110 Ankyrin repeat; IPR020683 Ankyrin repeat-containing domain
Csa1G555620.1	IPR007493 Protein of unknown function DUF538
Csa6G118280.1	GO:0005215 transporter activity; GO:0006810 transport; GO:0016020 membrane; GO:0016021 integral to membrane; GO:0022891 substrate-specific transmembrane transporter activity; GO:0055085 transmembrane transport	IPR003663 Sugar/inositol transporter; IPR005828 General substrate transporter; IPR005829 Sugar transporter conserved site; IPR016196 Major facilitator superfamily general substrate transporter; IPR020846 Major facilitator superfamily
Csa6G118290.1	GO:0000166 nucleotide binding; GO:0003676 nucleic acid binding	IPR000504 RNA recognition motif domain; IPR012677 Nucleotide-binding alpha-beta plait
Csa6G118300.1	GO:0005488 binding	IPR002885 Pentatricopeptide repeat; IPR011990 Tetratricopeptide-like helical
Csa6G319790.1	GO:0005515 protein binding	IPR001680 WD40 repeat; IPR011046 WD40 repeat-like-containing domain; IPR015943 WD40/YVTN repeat-like-containing domain; IPR017986 WD40-repeat-containing domain; IPR019775 WD40 repeat conserved site; IPR019781 WD40 repeat subgroup; IPR019782 WD40 repeat 2; IPR020472 G-protein beta WD-40 repeat
Csa6G319800.1	GO:0003824 catalytic activity; GO:0005488 binding; GO:0008152 metabolic process; GO:0044237 cellular metabolic process; GO:0050662 coenzyme binding	IPR001509 NAD-dependent epimerase/dehydratase; IPR016040 NAD(P)-binding domain
Csa6G324800.1	GO:0003824 catalytic activity; GO:0005488 binding; GO:0005975 carbohydrate metabolic process; GO:0006108 malate metabolic process; GO:0008152 metabolic process; GO:0016491 oxidoreductase activity; GO:0030060 L-malate dehydrogenase activity; GO:0055114 oxidation-reduction process	IPR001236 Lactate/malate dehydrogenase N-terminal; IPR010097 Malate dehydrogenase NAD-dependent eukaryote/gamma proteobacteria; IPR015955 Lactate dehydrogenase/glycoside hydrolase family 4 C-terminal; IPR016040 NAD(P)-binding domain; IPR022383 Lactate/malate dehydrogenase C-terminal
Csa6G319760.1	GO:0005875 microtubule associated complex; GO:0007017 microtubule-based process	IPR001372 Dynein light chain type 1/2; IPR019763 Dynein light chain type 1/2 conserved site
Csa6G319770.1	GO:0003824 catalytic activity; GO:0005488 binding; GO:0006631 fatty acid metabolic process; GO:0008152 metabolic process; GO:0016491 oxidoreductase activity; GO:0050662 coenzyme binding	IPR001753 Crotonase core; IPR006108 3-hydroxyacyl-CoA dehydrogenase C-terminal; IPR006176 3-hydroxyacyl-CoA dehydrogenase NAD binding; IPR006180 3-hydroxyacyl-CoA dehydrogenase conserved site; IPR008927 6-phosphogluconate dehydrogenase C-terminal-like; IPR013328 Dehydrogenase multihelical; IPR016040 NAD(P)-binding domain; IPR018376 Enoyl-CoA hydratase/isomerase conserved site
Csa6G319750.1	IPR007650 Protein of unknown function DUF581
Csa6G324840.1	GO:0003824 catalytic activity; GO:0004553 hydrolase activity, hydrolyzing O-glycosyl compounds; GO:0005975 carbohydrate metabolic process; GO:0043169 cation binding	IPR001360 Glycoside hydrolase family 1; IPR013781 Glycoside hydrolase subgroup catalytic core; IPR017853 Glycoside hydrolase catalytic core; IPR018120 Glycoside hydrolase family 1 active site
Csa6G314090.1	GO:0005515 protein binding	IPR001680 WD40 repeat; IPR007148 Small-subunit processome Utp12; IPR011046 WD40 repeat-like-containing domain; IPR015943 WD40/YVTN repeat-like-containing domain; IPR017986 WD40-repeat-containing domain; IPR019781 WD40 repeat subgroup; IPR019782 WD40 repeat 2
Csa6G319720.1	GO:0006855 drug transmembrane transport; GO:0015238 drug transmembrane transporter activity; GO:0015297 antiporter activity; GO:0016020 membrane; GO:0055085 transmembrane transport	IPR002528 Multi antimicrobial extrusion protein
Csa6G137590.1	IPR003676 Auxin responsive SAUR protein
Csa2G000730.1	GO:0003993 acid phosphatase activity	IPR005519 Acid phosphatase (Class B); IPR014403 Vegetative storage protein/acid phosphatase; IPR023214 HAD-like domain
Csa2G000740.1	GO:0003993 acid phosphatase activity	IPR005519 Acid phosphatase (Class B); IPR010028 Acid phosphatase plant; IPR014403 Vegetative storage protein/acid phosphatase; IPR023214 HAD-like domain
Csa2G351700.1	GO:0003824 catalytic activity; GO:0004375 glycine dehydrogenase (decarboxylating) activity; GO:0006544 glycine metabolic process; GO:0030170 pyridoxal phosphate binding; GO:0055114 oxidation-reduction process	IPR003437 Glycine cleavage system P protein homodimeric; IPR015421 Pyridoxal phosphate-dependent transferase major region subdomain 1; IPR015424 Pyridoxal phosphate-dependent transferase major domain; IPR020580 Glycine cleavage system P-protein N-terminal; IPR020581 Glycine cleavage system P protein
Csa2G433360.1	GO:0003824 catalytic activity; GO:0005524 ATP binding; GO:0006754 ATP biosynthetic process; GO:0008152 metabolic process; GO:0015662 ATPase activity, coupled to transmembrane movement of ions, phosphorylative mechanism; GO:0016020 membrane; GO:0016021 integral to membrane; GO:0016818 hydrolase activity, acting on acid anhydrides, in phosphorus-containing anhydrides; GO:0016820 hydrolase activity,…	IPR001757 ATPase P-type K/Mg/Cd/Cu/Zn/Na/Ca/Na/H-transporter; IPR005834 Haloacid dehalogenase-like hydrolase; IPR006404 ATPase P-type heavy metal-(Cd/Co/Hg/Pb/Zn)-translocating; IPR006416 ATPase P-type heavy metal translocating; IPR008250 ATPase P-type ATPase-associated domain; IPR018303 ATPase P-type phosphorylation site; IPR023214 HAD-like domain; IPR023299 ATPase P-type cytoplasmic domain N; I…
Csa6G519720.1	GO:0003924 GTPase activity; GO:0005525 GTP binding; GO:0005622 intracellular; GO:0006886 intracellular protein transport; GO:0006913 nucleocytoplasmic transport; GO:0007165 signal transduction; GO:0007264 small GTPase mediated signal transduction; GO:0015031 protein transport	IPR001806 Ras GTPase; IPR002041 Ran GTPase; IPR003577 Ras small GTPase Ras type; IPR003578 Small GTPase Rho type; IPR003579 Ras small GTPase Rab type; IPR005225 Small GTP-binding protein; IPR013753 Ras; IPR015595 Rab11-related; IPR020851 Small GTPase
Csa4G190020.1	GO:0016747 transferase activity, transferring acyl groups other than amino-acyl groups	IPR003480 Transferase; IPR023213 Chloramphenicol acetyltransferase-like domain
Csa4G189510.1	GO:0004867 serine-type endopeptidase inhibitor activity; GO:0009611 response to wounding	IPR000864 Proteinase inhibitor I13 potato inhibitor I
Csa4G192020.1	GO:0005488 binding; GO:0005515 protein binding	IPR000357 HEAT; IPR011989 Armadillo-like helical; IPR016024 Armadillo-type fold; IPR021133 HEAT type 2
Csa6G078510.1	IPR002902 Domain of unknown function DUF26
Csa6G318710.1	GO:0005515 protein binding; GO:0008270 zinc ion binding	IPR001841 Zinc finger RING-type; IPR013083 Zinc finger RING/FYVE/PHD-type; IPR018957 Zinc finger C3HC4 RING-type
Csa6G361660.1	GO:0003774 motor activity; GO:0005524 ATP binding; GO:0016459 myosin complex	IPR001609 Myosin head motor domain
Csa6G434340.1	GO:0004396 hexokinase activity; GO:0005524 ATP binding; GO:0005975 carbohydrate metabolic process; GO:0006096 glycolysis; GO:0016773 phosphotransferase activity, alcohol group as acceptor	IPR001312 Hexokinase; IPR019807 Hexokinase conserved site; IPR022672 Hexokinase N-terminal; IPR022673 Hexokinase C-terminal
Csa6G499750.1	GO:0003735 structural constituent of ribosome; GO:0005622 intracellular; GO:0005840 ribosome; GO:0006412 translation	IPR001377 Ribosomal protein S6e
Csa3G038200.1	GO:0003824 catalytic activity; GO:0004421 hydroxymethylglutaryl-CoA synthase activity; GO:0008152 metabolic process; GO:0008299 isoprenoid biosynthetic process	IPR000590 Hydroxymethylglutaryl-coenzyme A synthase active site; IPR010122 Hydroxymethylglutaryl-CoA synthase eukaryotic; IPR013528 Hydroxymethylglutaryl-coenzyme A synthase N-terminal; IPR013746 Hydroxymethylglutaryl-coenzyme A synthase C-terminal; IPR016038 Thiolase-like subgroup; IPR016039 Thiolase-like
Csa3G345370.1	GO:0003723 RNA binding; GO:0003725 double-stranded RNA binding; GO:0005622 intracellular	IPR001159 Double-stranded RNA-binding; IPR014720 Double-stranded RNA-binding-like
Csa3G646570.1	GO:0005515 protein binding; GO:0008270 zinc ion binding	IPR001841 Zinc finger RING-type; IPR002867 Zinc finger C6HC-type; IPR013083 Zinc finger RING/FYVE/PHD-type; IPR017907 Zinc finger RING-type conserved site
Csa6G314110.1	GO:0004091 carboxylesterase activity; GO:0004806 triglyceride lipase activity; GO:0006629 lipid metabolic process; GO:0016042 lipid catabolic process	IPR002921 Lipase class 3; IPR005592 Mono-/di-acylglycerol lipase N-terminal
Csa6G361360.1	GO:0005622 intracellular	IPR001357 BRCT
Csa6G128660.1	IPR008507 Protein of unknown function DUF789
Csa6G288220.1	GO:0015078 hydrogen ion transmembrane transporter activity; GO:0015986 ATP synthesis coupled proton transport; GO:0033177 proton-transporting two-sector ATPase complex, proton-transporting domain	IPR002490 ATPase V0/A0 complex 116kDa subunit
Csa6G289720.1	GO:0006508 proteolysis; GO:0008234 cysteine-type peptidase activity	IPR003653 Peptidase C48 SUMO/Sentrin/Ubl1
Csa6G058190.1	GO:0004672 protein kinase activity; GO:0004674 protein serine/threonine kinase activity; GO:0005524 ATP binding; GO:0006468 protein phosphorylation; GO:0008152 metabolic process; GO:0016597 amino acid binding	IPR000719 Protein kinase catalytic domain; IPR001245 Serine-threonine/tyrosine-protein kinase; IPR002290 Serine/threonine-protein kinase domain; IPR002912 Amino acid-binding ACT; IPR008271 Serine/threonine-protein kinase active site; IPR011009 Protein kinase-like domain; IPR015783 Serine/threonine protein kinase-like ATMRK; IPR020635 Tyrosine-protein kinase catalytic domain
Csa6G318700.1	GO:0004857 enzyme inhibitor activity; GO:0005618 cell wall; GO:0030599 pectinesterase activity; GO:0042545 cell wall modification	IPR000070 Pectinesterase catalytic; IPR006501 Pectinesterase inhibitor; IPR011050 Pectin lyase fold/virulence factor; IPR012334 Pectin lyase fold; IPR018040 Pectinesterase active site
Csa6G338020.1	GO:0000166 nucleotide binding; GO:0003676 nucleic acid binding	IPR000504 RNA recognition motif domain; IPR012677 Nucleotide-binding alpha-beta plait
Csa6G445750.1	GO:0003824 catalytic activity; GO:0005737 cytoplasm; GO:0006559 L-phenylalanine catabolic process; GO:0009058 biosynthetic process; GO:0016841 ammonia-lyase activity	IPR001106 Phenylalanine/histidine ammonia-lyase; IPR005922 Phenylalanine ammonia-lyase; IPR008948 L-Aspartase-like; IPR022313 Phenylalanine/histidine ammonia-lyases active site; IPR023144 Phenylalanine ammonia-lyase shielding domain
Csa6G190340.1	GO:0005576 extracellular region; GO:0009664 plant-type cell wall organization	IPR002963 Expansin; IPR007112 Expansin/pollen allergen DPBB domain; IPR007117 Pollen allergen/expansin C-terminal; IPR007118 Expansin/Lol pI; IPR009009 Barwin-related endoglucanase; IPR014733 Barwin-like endoglucanase
Csa6G312030.1	IPR021899 Protein of unknown function DUF3511
Csa6G318160.1	GO:0003677 DNA binding; GO:0003700 sequence-specific DNA binding transcription factor activity; GO:0006355 regulation of transcription, DNA-dependent	IPR001471 Pathogenesis-related transcriptional factor/ERF DNA-binding; IPR016177 DNA-binding integrase-type
Csa6G324890.1	GO:0005488 binding	IPR002885 Pentatricopeptide repeat; IPR011990 Tetratricopeptide-like helical
Csa6G293930.1	IPR005609 Preprotein translocase Sec Sec61-beta subunit; IPR016482 Preprotein translocase Sec Sec61-beta subunit eukarya
Csa6G420530.1	IPR012946 X8
Csa6G421050.1	GO:0016020 membrane	IPR000620 Drug/metabolite transporter
Csa6G421570.1	GO:0003824 catalytic activity; GO:0004553 hydrolase activity, hydrolyzing O-glycosyl compounds; GO:0005975 carbohydrate metabolic process; GO:0043169 cation binding	IPR000490 Glycoside hydrolase family 17; IPR012946 X8; IPR013781 Glycoside hydrolase subgroup catalytic core; IPR017853 Glycoside hydrolase catalytic core
Csa6G106720.1	IPR015333 Pollen allergen ole e 6
Csa6G502640.1	IPR001251 Cellular retinaldehyde-binding/triple function C-terminal; IPR008273 Cellular retinaldehyde-binding/triple function N-terminal; IPR011074 Phosphatidylinositol transfer protein-like N-terminal
Csa6G067380.1	GO:0005215 transporter activity; GO:0006810 transport; GO:0016020 membrane; GO:0016021 integral to membrane; GO:0022891 substrate-specific transmembrane transporter activity; GO:0055085 transmembrane transport	IPR003663 Sugar/inositol transporter; IPR005828 General substrate transporter; IPR005829 Sugar transporter conserved site; IPR016196 Major facilitator superfamily general substrate transporter; IPR020846 Major facilitator superfamily
Csa6G087900.1	GO:0005634 nucleus; GO:0042254 ribosome biogenesis	IPR007034 Ribosome biogenesis protein BMS1/TSR1 C-terminal; IPR012948 AARP2CN
Csa6G504580.1	GO:0005488 binding; GO:0006810 transport; GO:0016020 membrane; GO:0055085 transmembrane transport	IPR001993 Mitochondrial substrate carrier; IPR018108 Mitochondrial substrate/solute carrier
Csa6G507060.1	GO:0003824 catalytic activity; GO:0004553 hydrolase activity, hydrolyzing O-glycosyl compounds; GO:0004559 alpha-mannosidase activity; GO:0005975 carbohydrate metabolic process; GO:0006013 mannose metabolic process; GO:0008270 zinc ion binding; GO:0015923 mannosidase activity; GO:0030246 carbohydrate binding; GO:0043169 cation binding	IPR000602 Glycoside hydrolase family 38 core; IPR011013 Glycoside hydrolase-type carbohydrate-binding; IPR011330 Glycoside hydrolase/deacetylase beta/alpha-barrel; IPR011682 Glycosyl hydrolases 38 C-terminal; IPR013780 Glycosyl hydrolase family 13 all-beta; IPR015341 Glycoside hydrolase family 38 central domain
Csa6G507070.1	GO:0004175 endopeptidase activity; GO:0004298 threonine-type endopeptidase activity; GO:0005839 proteasome core complex; GO:0006511 ubiquitin-dependent protein catabolic process; GO:0019773 proteasome core complex, alpha-subunit complex; GO:0051603 proteolysis involved in cellular protein catabolic process	IPR000426 Proteasome alpha-subunit conserved site; IPR001353 Proteasome subunit alpha/beta
Csa6G507090.1	GO:0005488 binding; GO:0005515 protein binding	IPR001440 Tetratricopeptide TPR-1; IPR011990 Tetratricopeptide-like helical; IPR013026 Tetratricopeptide repeat-containing; IPR019734 Tetratricopeptide repeat
Csa6G519660.1	GO:0004672 protein kinase activity; GO:0004674 protein serine/threonine kinase activity; GO:0005515 protein binding; GO:0005524 ATP binding; GO:0006468 protein phosphorylation	IPR000719 Protein kinase catalytic domain; IPR001611 Leucine-rich repeat; IPR002290 Serine/threonine-protein kinase domain; IPR008271 Serine/threonine-protein kinase active site; IPR011009 Protein kinase-like domain; IPR013210 Leucine-rich repeat-containing N-terminal type 2; IPR017441 Protein kinase ATP binding site; IPR017442 Serine/threonine-protein kinase-like domain; IPR020635 Tyrosine-prote…
Csa6G519680.1	GO:0003735 structural constituent of ribosome; GO:0005622 intracellular; GO:0005840 ribosome; GO:0006412 translation	IPR002132 Ribosomal protein L5; IPR020929 Ribosomal protein L5 conserved site; IPR022803 Ribosomal protein L5 domain
Csa6G526340.1	GO:0006629 lipid metabolic process; GO:0008152 metabolic process	IPR002641 Patatin/Phospholipase A2-related; IPR016035 Acyl transferase/acyl hydrolase/lysophospholipase
Csa6G505900.1	GO:0005488 binding; GO:0005515 protein binding; GO:0016773 phosphotransferase activity, alcohol group as acceptor	IPR000403 Phosphatidylinositol 3-/4-kinase catalytic; IPR003151 PIK-related kinase FAT; IPR003152 PIK-related kinase FATC; IPR011009 Protein kinase-like domain; IPR014009 PIK-related kinase; IPR016024 Armadillo-type fold
Csa6G505910.1	GO:0004672 protein kinase activity; GO:0004674 protein serine/threonine kinase activity; GO:0005509 calcium ion binding; GO:0005524 ATP binding; GO:0006468 protein phosphorylation	IPR000719 Protein kinase catalytic domain; IPR002048 Calcium-binding EF-hand; IPR002290 Serine/threonine-protein kinase domain; IPR008271 Serine/threonine-protein kinase active site; IPR011009 Protein kinase-like domain; IPR011992 EF-hand-like domain; IPR017441 Protein kinase ATP binding site; IPR017442 Serine/threonine-protein kinase-like domain; IPR018247 EF-Hand 1 calcium-binding site; IPR0182…
Csa6G505930.1	GO:0003677 DNA binding; GO:0004518 nuclease activity; GO:0004519 endonuclease activity; GO:0005622 intracellular; GO:0006281 DNA repair; GO:0008270 zinc ion binding	IPR004808 Exodeoxyribonuclease III xth; IPR005135 Endonuclease/exonuclease/phosphatase; IPR010666 Zinc finger GRF-type; IPR020847 AP endonuclease family 1 binding site
Csa6G505920.1	GO:0005634 nucleus; GO:0030528 transcription regulator activity; GO:0045449 regulation of transcription	IPR001092 Helix-loop-helix DNA-binding domain; IPR011598 Helix-loop-helix DNA-binding
Csa6G505940.1	GO:0005515 protein binding; GO:0008270 zinc ion binding	IPR001841 Zinc finger RING-type; IPR013083 Zinc finger RING/FYVE/PHD-type; IPR018957 Zinc finger C3HC4 RING-type
Csa5G148470.1	GO:0003677 DNA binding; GO:0045449 regulation of transcription	IPR003441 No apical meristem (NAM) protein
Csa5G148480.1	GO:0009055 electron carrier activity; GO:0015035 protein disulfide oxidoreductase activity; GO:0045454 cell redox homeostasis	IPR002109 Glutaredoxin; IPR012335 Thioredoxin fold; IPR012336 Thioredoxin-like fold
Csa5G215130.1	GO:0005488 binding; GO:0006826 iron ion transport; GO:0006879 cellular iron ion homeostasis; GO:0008199 ferric iron binding; GO:0016491 oxidoreductase activity; GO:0046914 transition metal ion binding; GO:0055114 oxidation-reduction process	IPR001519 Ferritin N-terminal; IPR008331 Ferritin/Dps protein; IPR009040 Ferritin-like; IPR009078 Ferritin/ribonucleotide reductase-like; IPR012347 Ferritin-related
Csa5G215140.1	IPR004883 Lateral organ boundaries LOB
Csa1G246610.1	IPR006458 Domain of unknown function DUF623
Csa1G248110.1	GO:0005215 transporter activity; GO:0006810 transport; GO:0016020 membrane; GO:0016021 integral to membrane; GO:0022891 substrate-specific transmembrane transporter activity; GO:0055085 transmembrane transport	IPR003663 Sugar/inositol transporter; IPR005828 General substrate transporter; IPR005829 Sugar transporter conserved site; IPR016196 Major facilitator superfamily general substrate transporter; IPR020846 Major facilitator superfamily
Csa1G250130.1	GO:0003824 catalytic activity; GO:0005488 binding; GO:0008152 metabolic process; GO:0016491 oxidoreductase activity; GO:0055114 oxidation-reduction process	IPR002198 Short-chain dehydrogenase/reductase SDR; IPR002347 Glucose/ribitol dehydrogenase; IPR016040 NAD(P)-binding domain
Csa1G250150.1	GO:0004672 protein kinase activity; GO:0004674 protein serine/threonine kinase activity; GO:0005524 ATP binding; GO:0006468 protein phosphorylation	IPR000719 Protein kinase catalytic domain; IPR001245 Serine-threonine/tyrosine-protein kinase; IPR002290 Serine/threonine-protein kinase domain; IPR008271 Serine/threonine-protein kinase active site; IPR011009 Protein kinase-like domain; IPR017441 Protein kinase ATP binding site; IPR020635 Tyrosine-protein kinase catalytic domain
Csa1G250160.1	GO:0004252 serine-type endopeptidase activity; GO:0006508 proteolysis	IPR000209 Peptidase S8/S53 subtilisin/kexin/sedolisin; IPR015500 Peptidase S8 subtilisin-related; IPR022398 Peptidase S8/S53 subtilisin active site
Csa1G255160.1	GO:0005524 ATP binding; GO:0006457 protein folding; GO:0044267 cellular protein metabolic process; GO:0051082 unfolded protein binding	IPR002194 Chaperonin TCP-1 conserved site; IPR002423 Chaperonin Cpn60/TCP-1; IPR012719 T-complex protein 1 gamma subunit; IPR017998 Chaperone tailless complex polypeptide 1
Csa1G255670.1	IPR017451 F-box associated interaction domain
Csa1G269910.1	GO:0005515 protein binding	IPR001810 F-box domain cyclin-like; IPR017451 F-box associated interaction domain; IPR022364 F-box domain Skp2-like
Csa6G376290.1	GO:0005515 protein binding; GO:0005634 nucleus; GO:0008270 zinc ion binding; GO:0018024 histone-lysine N-methyltransferase activity	IPR001214 SET domain; IPR003616 Post-SET domain; IPR006560 AWS; IPR011124 Zinc finger CW-type
Csa1G084310.1	GO:0000166 nucleotide binding; GO:0004812 aminoacyl-tRNA ligase activity; GO:0004823 leucine-tRNA ligase activity; GO:0005524 ATP binding; GO:0005737 cytoplasm; GO:0006412 translation; GO:0006418 tRNA aminoacylation for protein translation; GO:0006429 leucyl-tRNA aminoacylation	IPR001412 Aminoacyl-tRNA synthetase class I conserved site; IPR002300 Aminoacyl-tRNA synthetase class Ia; IPR004493 Leucyl-tRNA synthetase class Ia archaeal/eukaryotic cytosolic; IPR009008 Valyl/Leucyl/Isoleucyl-tRNA synthetase class Ia editing domain; IPR009080 Aminoacyl-tRNA synthetase class 1a anticodon-binding; IPR013155 Valyl/Leucyl/Isoleucyl-tRNA synthetase class I anticodon-binding; IPR014…
Csa1G085370.1	GO:0005507 copper ion binding; GO:0008471 laccase activity; GO:0016491 oxidoreductase activity; GO:0046274 lignin catabolic process; GO:0048046 apoplast; GO:0055114 oxidation-reduction process	IPR001117 Multicopper oxidase type 1; IPR002355 Multicopper oxidase copper-binding site; IPR008972 Cupredoxin; IPR011706 Multicopper oxidase type 2; IPR011707 Multicopper oxidase type 3; IPR017761 Laccase
Csa1G085380.1	IPR000782 FAS1 domain
Csa1G085390.1	GO:0003676 nucleic acid binding; GO:0005622 intracellular; GO:0008270 zinc ion binding	IPR007087 Zinc finger C2H2-type; IPR013087 Zinc finger C2H2-type/integrase DNA-binding; IPR015880 Zinc finger C2H2-like
Csa5G375760.1	GO:0005622 intracellular; GO:0008270 zinc ion binding	IPR007087 Zinc finger C2H2-type
Csa5G375770.1	GO:0004672 protein kinase activity; GO:0004674 protein serine/threonine kinase activity; GO:0005524 ATP binding; GO:0006468 protein phosphorylation	IPR000719 Protein kinase catalytic domain; IPR002290 Serine/threonine-protein kinase domain; IPR008271 Serine/threonine-protein kinase active site; IPR011009 Protein kinase-like domain; IPR017441 Protein kinase ATP binding site; IPR017442 Serine/threonine-protein kinase-like domain; IPR020635 Tyrosine-protein kinase catalytic domain
Csa5G376270.1	GO:0005488 binding; GO:0005515 protein binding; GO:0008270 zinc ion binding	IPR001214 SET domain; IPR002893 Zinc finger MYND-type; IPR011990 Tetratricopeptide-like helical
Csa5G605060.1	IPR010987 Glutathione S-transferase C-terminal-like
Csa1G186660.1	GO:0005094 Rho GDP-dissociation inhibitor activity; GO:0005737 cytoplasm	IPR000406 RHO protein GDP dissociation inhibitor; IPR014756 Immunoglobulin E-set
Csa1G699580.1	GO:0005488 binding; GO:0005515 protein binding	IPR000225 Armadillo; IPR011989 Armadillo-like helical; IPR016024 Armadillo-type fold
Csa1G699610.1	GO:0005740 mitochondrial envelope; GO:0007585 respiratory gaseous exchange; GO:0055114 oxidation-reduction process	IPR002680 Alternative oxidase
Csa1G699620.1	GO:0005515 protein binding; GO:0008270 zinc ion binding	IPR001680 WD40 repeat; IPR001841 Zinc finger RING-type; IPR011046 WD40 repeat-like-containing domain; IPR013083 Zinc finger RING/FYVE/PHD-type; IPR015943 WD40/YVTN repeat-like-containing domain; IPR017907 Zinc finger RING-type conserved site; IPR017986 WD40-repeat-containing domain; IPR018957 Zinc finger C3HC4 RING-type; IPR019775 WD40 repeat conserved site; IPR019781 WD40 repeat subgroup; IPR019…
Csa3G374190.1	GO:0005515 protein binding	IPR001611 Leucine-rich repeat
Csa5G033990.1	IPR006767 Cwf19-like protein C-terminal domain-2; IPR006768 Cwf19-like C-terminal domain-1
Csa5G034000.1	GO:0005488 binding; GO:0005515 protein binding	IPR000225 Armadillo; IPR011989 Armadillo-like helical; IPR016024 Armadillo-type fold
Csa5G034500.1	IPR013242 Retroviral aspartyl protease
Csa5G258210.1	GO:0005543 phospholipid binding; GO:0005545 phosphatidylinositol binding; GO:0030118 clathrin coat; GO:0030276 clathrin binding; GO:0048268 clathrin coat assembly	IPR008942 ENTH/VHS; IPR011417 ANTH; IPR013809 Epsin-like N-terminal; IPR014712 Clathrin adaptor phosphoinositide-binding GAT-like
Csa5G259710.1	GO:0005515 protein binding	IPR009060 UBA-like
Csa5G440090.1	GO:0005515 protein binding	IPR001680 WD40 repeat; IPR011046 WD40 repeat-like-containing domain; IPR015943 WD40/YVTN repeat-like-containing domain; IPR017986 WD40-repeat-containing domain; IPR019781 WD40 repeat subgroup; IPR019782 WD40 repeat 2; IPR020472 G-protein beta WD-40 repeat
Csa5G440130.1	GO:0005515 protein binding	IPR000048 IQ motif EF-hand binding site
Csa5G457770.1	GO:0004072 aspartate kinase activity; GO:0008152 metabolic process; GO:0008652 cellular amino acid biosynthetic process; GO:0016597 amino acid binding	IPR001048 Aspartate/glutamate/uridylate kinase; IPR001341 Aspartate kinase domain; IPR002912 Amino acid-binding ACT; IPR018042 Aspartate kinase conserved site
Csa5G587140.1	GO:0004721 phosphoprotein phosphatase activity; GO:0005515 protein binding; GO:0005634 nucleus	IPR000626 Ubiquitin; IPR004274 NLI interacting factor; IPR011943 HAD-superfamily hydrolase subfamily IIID; IPR019955 Ubiquitin supergroup; IPR023214 HAD-like domain
Csa5G139450.1	GO:0005515 protein binding	IPR010402 CCT domain
Csa5G607980.1	GO:0003824 catalytic activity; GO:0009063 cellular amino acid catabolic process; GO:0009234 menaquinone biosynthetic process; GO:0030976 thiamine pyrophosphate binding; GO:0070204 2-succinyl-5-enolpyruvyl-6-hydroxy-3-cyclohexene-1-carboxylic-acid synthase activity	IPR000073 Alpha/beta hydrolase fold-1; IPR004433 Menaquinone biosynthesis protein MenD; IPR011766 Thiamine pyrophosphate enzyme C-terminal TPP-binding; IPR012001 Thiamine pyrophosphate enzyme N-terminal TPP-binding domain; IPR013342 Mandelate racemase/muconate lactonizing enzyme C-terminal; IPR018110 Mandelate racemase/muconate lactonizing enzyme conserved site
Csa5G608000.1	GO:0003700 sequence-specific DNA binding transcription factor activity; GO:0006355 regulation of transcription, DNA-dependent; GO:0043565 sequence-specific DNA binding; GO:0046983 protein dimerization activity	IPR004827 Basic-leucine zipper (bZIP) transcription factor; IPR011616 bZIP transcription factor bZIP-1
Csa3G171770.1	IPR003736 Phenylacetic acid degradation-related protein; IPR006683 Thioesterase superfamily
Csa3G171760.1	IPR003736 Phenylacetic acid degradation-related protein; IPR006683 Thioesterase superfamily
Csa3G171780.1	GO:0003676 nucleic acid binding; GO:0004386 helicase activity; GO:0005524 ATP binding; GO:0008026 ATP-dependent helicase activity	IPR001650 Helicase C-terminal; IPR011545 DNA/RNA helicase DEAD/DEAH box type N-terminal; IPR014001 DEAD-like helicase N-terminal; IPR014014 RNA helicase DEAD-box type Q motif; IPR014021 Helicase superfamily 1/2 ATP-binding domain
Csa3G171790.1	GO:0003735 structural constituent of ribosome; GO:0005622 intracellular; GO:0005840 ribosome; GO:0006412 translation	IPR004389 Ribosomal protein L18 bacterial; IPR005484 Ribosomal protein L18/L5
Csa3G848140.1	GO:0004742 dihydrolipoyllysine-residue acetyltransferase activity; GO:0006090 pyruvate metabolic process; GO:0008152 metabolic process; GO:0008415 acyltransferase activity; GO:0045254 pyruvate dehydrogenase complex	IPR000089 Biotin/lipoyl attachment; IPR001078 2-oxoacid dehydrogenase acyltransferase catalytic domain; IPR003016 2-oxo acid dehydrogenase lipoyl-binding site; IPR004167 E3 binding; IPR006257 Dihydrolipoamide acetyltransferase long form; IPR011053 Single hybrid motif; IPR023213 Chloramphenicol acetyltransferase-like domain
Csa4G358630.1	GO:0005525 GTP binding; GO:0006629 lipid metabolic process; GO:0008152 metabolic process	IPR002641 Patatin/Phospholipase A2-related; IPR006689 ARF/SAR superfamily; IPR016035 Acyl transferase/acyl hydrolase/lysophospholipase; IPR021771 Triacylglycerol lipase
Csa4G358640.1	GO:0005783 endoplasmic reticulum	IPR003388 Reticulon; IPR005069 Nucleotide-diphospho-sugar transferase predicted
Csa4G358660.1	IPR019339 CBF1-interacting co-repressor CIR N-terminal
Csa4G358650.1	GO:0005515 protein binding	IPR001810 F-box domain cyclin-like; IPR022364 F-box domain Skp2-like
Csa4G358670.1	GO:0003676 nucleic acid binding; GO:0008270 zinc ion binding	IPR000571 Zinc finger CCCH-type
Csa4G358770.1	GO:0003700 sequence-specific DNA binding transcription factor activity; GO:0005634 nucleus; GO:0006355 regulation of transcription, DNA-dependent	IPR002487 Transcription factor K-box
Csa4G641590.1	GO:0003677 DNA binding; GO:0003700 sequence-specific DNA binding transcription factor activity; GO:0006355 regulation of transcription, DNA-dependent	IPR001471 Pathogenesis-related transcriptional factor/ERF DNA-binding; IPR016177 DNA-binding integrase-type
Csa4G667190.1	GO:0003824 catalytic activity; GO:0005737 cytoplasm; GO:0006364 rRNA processing; GO:0008173 RNA methyltransferase activity; GO:0051536 iron-sulfur cluster binding	IPR004383 Ribosomal RNA large subunit methyltransferase RlmN; IPR007197 Radical SAM
Csa4G050160.1	IPR000007 Tubby C-terminal; IPR007612 Protein of unknown function DUF567
Csa4G050780.1	GO:0006812 cation transport; GO:0015299 solute:hydrogen antiporter activity; GO:0016021 integral to membrane; GO:0055085 transmembrane transport	IPR006153 Cation/H+ exchanger
Csa4G165870.1	GO:0000175 3'-5'-exoribonuclease activity; GO:0003723 RNA binding; GO:0006396 RNA processing	IPR001247 Exoribonuclease phosphorolytic domain 1; IPR020568 Ribosomal protein S5 domain 2-type fold
Csa4G165900.1	IPR006946 Protein of unknown function DUF642
Csa4G296100.1	GO:0005576 extracellular region; GO:0009664 plant-type cell wall organization	IPR002963 Expansin; IPR007112 Expansin/pollen allergen DPBB domain; IPR007117 Pollen allergen/expansin C-terminal; IPR007118 Expansin/Lol pI; IPR009009 Barwin-related endoglucanase; IPR014733 Barwin-like endoglucanase
Csa4G296110.1	GO:0003723 RNA binding; GO:0004540 ribonuclease activity	IPR001900 Ribonuclease II/R
Csa4G296210.1	IPR006671 Cyclin N-terminal; IPR011028 Cyclin-like; IPR013763 Cyclin-related; IPR015451 Cyclin D
Csa4G622740.1	GO:0004497 monooxygenase activity; GO:0005506 iron ion binding; GO:0009055 electron carrier activity; GO:0020037 heme binding; GO:0055114 oxidation-reduction process	IPR001128 Cytochrome P450; IPR002401 Cytochrome P450 E-class group I
Csa4G112650.1	GO:0016491 oxidoreductase activity	IPR005123 Oxoglutarate/iron-dependent oxygenase
Csa4G113150.1	GO:0004871 signal transducer activity; GO:0005515 protein binding; GO:0009416 response to light stimulus	IPR000210 BTB/POZ-like; IPR004249 NPH3; IPR011333 BTB/POZ fold
Csa4G342570.1	IPR001148 Carbonic anhydrase alpha-class catalytic domain
Csa4G343070.1	GO:0005515 protein binding	IPR000717 Proteasome component (PCI) domain; IPR011991 Winged helix-turn-helix transcription repressor DNA-binding; IPR016650 Translation initiation factor 3 subunit 6 eukaryotic; IPR019010 Eukaryotic translation initiation factor 3 (eIF3) subunit 6 N-terminal
Csa4G365050.1	GO:0016020 membrane	IPR000620 Drug/metabolite transporter
Csa4G470690.1	IPR013057 Amino acid transporter transmembrane
Csa3G194410.1	GO:0016020 membrane	IPR005045 Protein of unknown function DUF284 transmembrane eukaryotic
Csa3G196420.1	GO:0005622 intracellular; GO:0008270 zinc ion binding	IPR007087 Zinc finger C2H2-type
Csa3G197920.1	GO:0005737 cytoplasm; GO:0006914 autophagy	IPR007239 Autophagy-related protein 5
Csa3G197930.1	GO:0005737 cytoplasm; GO:0006914 autophagy	IPR007239 Autophagy-related protein 5
Csa3G197940.1	GO:0005737 cytoplasm; GO:0006914 autophagy	IPR007239 Autophagy-related protein 5
Csa3G197950.1	GO:0003824 catalytic activity; GO:0005488 binding; GO:0008152 metabolic process	IPR008030 NmrA-like; IPR008979 Galactose-binding domain-like; IPR013857 NADH:ubiquinone oxidoreductase intermediate-associated protein 30; IPR016040 NAD(P)-binding domain
Csa3G198450.1	IPR006869 Domain of unknown function DUF547
Csa3G198470.1	GO:0005215 transporter activity; GO:0006810 transport; GO:0016020 membrane; GO:0016021 integral to membrane; GO:0055085 transmembrane transport	IPR005828 General substrate transporter; IPR005829 Sugar transporter conserved site; IPR016196 Major facilitator superfamily general substrate transporter; IPR020846 Major facilitator superfamily
Csa3G213510.1	GO:0000166 nucleotide binding; GO:0004812 aminoacyl-tRNA ligase activity; GO:0004827 proline-tRNA ligase activity; GO:0005524 ATP binding; GO:0005737 cytoplasm; GO:0006412 translation; GO:0006418 tRNA aminoacylation for protein translation; GO:0006433 prolyl-tRNA aminoacylation	IPR002314 Aminoacyl-tRNA synthetase class II (G/ H/ P/ S) conserved domain; IPR002316 Prolyl-tRNA synthetase class IIa; IPR004154 Anticodon-binding; IPR004499 Prolyl-tRNA synthetase class IIa eukaryotic-type; IPR006195 Aminoacyl-tRNA synthetase class II; IPR016061 Prolyl-tRNA synthetase class II C-terminal
Csa3G740070.1	GO:0000166 nucleotide binding; GO:0003676 nucleic acid binding	IPR000504 RNA recognition motif domain; IPR012677 Nucleotide-binding alpha-beta plait
Csa3G914580.1	GO:0004867 serine-type endopeptidase inhibitor activity; GO:0009611 response to wounding	IPR000864 Proteinase inhibitor I13 potato inhibitor I
Csa7G037600.1	IPR010800 Glycine rich protein
Csa7G039230.1	GO:0004672 protein kinase activity; GO:0004674 protein serine/threonine kinase activity; GO:0005515 protein binding; GO:0005524 ATP binding; GO:0006468 protein phosphorylation	IPR000719 Protein kinase catalytic domain; IPR001611 Leucine-rich repeat; IPR002290 Serine/threonine-protein kinase domain; IPR003591 Leucine-rich repeat typical subtype; IPR008271 Serine/threonine-protein kinase active site; IPR011009 Protein kinase-like domain; IPR013210 Leucine-rich repeat-containing N-terminal type 2; IPR017441 Protein kinase ATP binding site; IPR017442 Serine/threonine-prote…
Csa7G377870.1	GO:0006629 lipid metabolic process; GO:0016491 oxidoreductase activity; GO:0016717 oxidoreductase activity, acting on paired donors, with oxidation of a pair of donors resulting in the reduction of molecular oxygen to two molecules of water; GO:0055114 oxidation-reduction process	IPR005804 Fatty acid desaturase type 1; IPR015876 Fatty acid desaturase type 1 core
Csa7G378370.1	GO:0016491 oxidoreductase activity	IPR005123 Oxoglutarate/iron-dependent oxygenase
Csa7G432000.1	GO:0003824 catalytic activity; GO:0006281 DNA repair; GO:0006284 base-excision repair; GO:0008725 DNA-3-methyladenine glycosylase I activity	IPR005019 Methyladenine glycosylase; IPR011257 DNA glycosylase
Csa7G451310.1	GO:0005524 ATP binding; GO:0005737 cytoplasm; GO:0006457 protein folding; GO:0042026 protein refolding; GO:0044267 cellular protein metabolic process	IPR001844 Chaperonin Cpn60; IPR002423 Chaperonin Cpn60/TCP-1; IPR018370 Chaperonin Cpn60 conserved site
Csa7G451340.1	GO:0006066 alcohol metabolic process; GO:0016614 oxidoreductase activity, acting on CH-OH group of donors; GO:0050660 flavin adenine dinucleotide binding	IPR000172 Glucose-methanol-choline oxidoreductase N-terminal; IPR007867 Glucose-methanol-choline oxidoreductase C-terminal; IPR012132 Glucose-methanol-choline oxidoreductase
Csa1G044820.1	GO:0005524 ATP binding; GO:0016020 membrane; GO:0016887 ATPase activity	IPR003439 ABC transporter-like; IPR013525 ABC-2 type transporter
Csa1G044825.1	GO:0003735 structural constituent of ribosome; GO:0005622 intracellular; GO:0005840 ribosome; GO:0006412 translation; GO:0015935 small ribosomal subunit	IPR005679 Ribosomal protein S12 bacteria; IPR006032 Ribosomal protein S12/S23; IPR012340 Nucleic acid-binding OB-fold; IPR016027 Nucleic acid-binding OB-fold-like
Csa1G044830.1	GO:0016491 oxidoreductase activity	IPR005123 Oxoglutarate/iron-dependent oxygenase
Csa1G044840.1	GO:0016491 oxidoreductase activity	IPR005123 Oxoglutarate/iron-dependent oxygenase
Csa1G044860.1	GO:0003824 catalytic activity; GO:0005488 binding; GO:0008152 metabolic process; GO:0008270 zinc ion binding; GO:0016491 oxidoreductase activity; GO:0055114 oxidation-reduction process	IPR002085 Alcohol dehydrogenase superfamily zinc-containing; IPR002328 Alcohol dehydrogenase zinc-containing conserved site; IPR011032 GroES-like; IPR013149 Alcohol dehydrogenase C-terminal; IPR013154 Alcohol dehydrogenase GroES-like; IPR016040 NAD(P)-binding domain
Csa1G044870.1	GO:0006855 drug transmembrane transport; GO:0015238 drug transmembrane transporter activity; GO:0015297 antiporter activity; GO:0016020 membrane; GO:0055085 transmembrane transport	IPR002528 Multi antimicrobial extrusion protein
Csa1G044880.1	GO:0003824 catalytic activity; GO:0005488 binding; GO:0008152 metabolic process; GO:0016491 oxidoreductase activity; GO:0055114 oxidation-reduction process	IPR002198 Short-chain dehydrogenase/reductase SDR; IPR002347 Glucose/ribitol dehydrogenase; IPR016040 NAD(P)-binding domain; IPR020904 Short-chain dehydrogenase/reductase conserved site
Csa1G086910.1	IPR019176 Cytochrome B561-related
Csa1G422470.1	GO:0004553 hydrolase activity, hydrolyzing O-glycosyl compounds; GO:0005618 cell wall; GO:0005975 carbohydrate metabolic process; GO:0006073 cellular glucan metabolic process; GO:0016762 xyloglucan:xyloglucosyl transferase activity; GO:0048046 apoplast	IPR000757 Glycoside hydrolase family 16; IPR008263 Glycoside hydrolase family 16 active site; IPR008985 Concanavalin A-like lectin/glucanase; IPR010713 Xyloglucan endo-transglycosylase C-terminal; IPR013320 Concanavalin A-like lectin/glucanase subgroup; IPR016455 Xyloglucan endotransglucosylase/hydrolase
Csa1G660200.1	GO:0003824 catalytic activity; GO:0004553 hydrolase activity, hydrolyzing O-glycosyl compounds; GO:0005975 carbohydrate metabolic process; GO:0043169 cation binding	IPR000490 Glycoside hydrolase family 17; IPR013781 Glycoside hydrolase subgroup catalytic core; IPR017853 Glycoside hydrolase catalytic core
Csa3G002420.1	GO:0004568 chitinase activity; GO:0005975 carbohydrate metabolic process; GO:0006032 chitin catabolic process; GO:0016998 cell wall macromolecule catabolic process	IPR000726 Glycoside hydrolase family 19 catalytic; IPR016283 Glycoside hydrolase family 19
Csa3G179080.1	GO:0004672 protein kinase activity; GO:0005524 ATP binding; GO:0006468 protein phosphorylation	IPR000719 Protein kinase catalytic domain; IPR001245 Serine-threonine/tyrosine-protein kinase; IPR011009 Protein kinase-like domain; IPR017441 Protein kinase ATP binding site
Csa7G336420.1	GO:0005215 transporter activity; GO:0006810 transport; GO:0016020 membrane	IPR000425 Major intrinsic protein; IPR023271 Aquaporin-like
Csa1G025810.1	IPR008930 Terpenoid cylases/protein prenyltransferase alpha-alpha toroid
Csa1G025820.1	IPR008930 Terpenoid cylases/protein prenyltransferase alpha-alpha toroid
Csa1G025840.1	GO:0004672 protein kinase activity; GO:0004674 protein serine/threonine kinase activity; GO:0005515 protein binding; GO:0005524 ATP binding; GO:0006468 protein phosphorylation	IPR000719 Protein kinase catalytic domain; IPR001611 Leucine-rich repeat; IPR002290 Serine/threonine-protein kinase domain; IPR011009 Protein kinase-like domain; IPR013210 Leucine-rich repeat-containing N-terminal type 2; IPR017442 Serine/threonine-protein kinase-like domain; IPR020635 Tyrosine-protein kinase catalytic domain
Csa1G025850.1	GO:0003824 catalytic activity; GO:0030170 pyridoxal phosphate binding	IPR000310 Orn/Lys/Arg decarboxylase major domain; IPR015421 Pyridoxal phosphate-dependent transferase major region subdomain 1; IPR015424 Pyridoxal phosphate-dependent transferase major domain
Csa1G025870.1	GO:0003824 catalytic activity; GO:0004252 serine-type endopeptidase activity; GO:0006508 proteolysis	IPR001254 Peptidase S1/S6 chymotrypsin/Hap; IPR001940 Peptidase S1C HrtA/DegP2/Q/S; IPR009003 Peptidase cysteine/serine trypsin-like
Csa1G025890.1	GO:0003824 catalytic activity; GO:0008483 transaminase activity; GO:0030170 pyridoxal phosphate binding	IPR005814 Aminotransferase class-III; IPR010164 Ornithine aminotransferase; IPR015421 Pyridoxal phosphate-dependent transferase major region subdomain 1; IPR015422 Pyridoxal phosphate-dependent transferase major region subdomain 2; IPR015424 Pyridoxal phosphate-dependent transferase major domain
Csa1G025880.1	IPR001163 Like-Sm ribonucleoprotein (LSM) domain; IPR010920 Like-Sm ribonucleoprotein (LSM)-related domain
Csa1G605610.1	GO:0005634 nucleus; GO:0042254 ribosome biogenesis	IPR007023 Ribosomal biogenesis regulatory protein
Csa5G146210.1	GO:0004672 protein kinase activity; GO:0004674 protein serine/threonine kinase activity; GO:0005524 ATP binding; GO:0006468 protein phosphorylation	IPR000719 Protein kinase catalytic domain; IPR002290 Serine/threonine-protein kinase domain; IPR008271 Serine/threonine-protein kinase active site; IPR011009 Protein kinase-like domain; IPR017441 Protein kinase ATP binding site; IPR017442 Serine/threonine-protein kinase-like domain; IPR020635 Tyrosine-protein kinase catalytic domain
Csa5G146220.1	GO:0003677 DNA binding	IPR001005 SANT domain DNA binding; IPR017877 MYB-like
Csa5G645170.1	GO:0004650 polygalacturonase activity; GO:0005975 carbohydrate metabolic process	IPR000743 Glycoside hydrolase family 28; IPR006626 Parallel beta-helix repeat; IPR011050 Pectin lyase fold/virulence factor; IPR012334 Pectin lyase fold
Csa5G646680.1	GO:0003747 translation release factor activity; GO:0006415 translational termination	IPR000352 Peptide chain release factor class I/class II
Csa5G646720.1	GO:0000166 nucleotide binding; GO:0005524 ATP binding; GO:0006457 protein folding; GO:0017111 nucleoside-triphosphatase activity; GO:0051082 unfolded protein binding	IPR003593 ATPase AAA+ type core; IPR004487 Clp protease ATP-binding subunit ClpX; IPR013093 ATPase AAA-2; IPR019489 Clp ATPase C-terminal
Csa5G646730.1	GO:0005488 binding	IPR002885 Pentatricopeptide repeat; IPR011990 Tetratricopeptide-like helical
Csa5G646750.1	GO:0003677 DNA binding; GO:0045449 regulation of transcription	IPR003441 No apical meristem (NAM) protein
Csa6G452050.1	GO:0006629 lipid metabolic process; GO:0016788 hydrolase activity, acting on ester bonds	IPR001087 Lipase GDSL
Csa6G510960.1	GO:0006950 response to stress	IPR006016 UspA; IPR014729 Rossmann-like alpha/beta/alpha sandwich fold
Csa6G510990.1	GO:0016491 oxidoreductase activity	IPR005123 Oxoglutarate/iron-dependent oxygenase
Csa6G511000.1	GO:0005515 protein binding	IPR000008 C2 calcium-dependent membrane targeting; IPR008973 C2 calcium/lipid-binding domain CaLB; IPR018029 C2 membrane targeting protein; IPR020477 C2 region
Csa6G511010.1	GO:0005634 nucleus; GO:0016021 integral to membrane; GO:0016787 hydrolase activity; GO:0045449 regulation of transcription	IPR000086 NUDIX hydrolase domain; IPR003293 Nudix hydrolase 6-like; IPR010684 RNA polymerase II transcription factor SIII subunit A; IPR015797 NUDIX hydrolase domain-like; IPR020084 NUDIX hydrolase conserved site
Csa6G511020.1	GO:0005515 protein binding	IPR006828 5-AMP-activated protein kinase beta subunit interaction domain
Csa6G511030.1	GO:0030001 metal ion transport; GO:0046872 metal ion binding	IPR006121 Heavy metal transport/detoxification protein
Csa6G511040.1	GO:0030001 metal ion transport; GO:0046872 metal ion binding	IPR006121 Heavy metal transport/detoxification protein
Csa6G511060.1	IPR009768 Myosin II heavy chain-like
Csa6G511070.1	GO:0008270 zinc ion binding	IPR004330 Transcription factor FAR1-related; IPR006564 Zinc finger PMZ-type; IPR007527 Zinc finger SWIM-type; IPR018289 MULE transposase conserved domain
Csa6G511100.1	IPR008470 Uncharacterised protein family Ycf33
Csa3G171100.1	GO:0000155 two-component sensor activity; GO:0004673 protein histidine kinase activity; GO:0005524 ATP binding; GO:0007165 signal transduction; GO:0016310 phosphorylation; GO:0016772 transferase activity, transferring phosphorus-containing groups; GO:0018106 peptidyl-histidine phosphorylation	IPR003594 ATPase-like ATP-binding domain; IPR004358 Signal transduction histidine kinase-related protein C-terminal; IPR005467 Signal transduction histidine kinase core; IPR018955 Branched-chain alpha-ketoacid dehydrogenase kinase/Pyruvate dehydrogenase kinase N-terminal
Csa3G171140.1	GO:0003735 structural constituent of ribosome; GO:0005622 intracellular; GO:0005840 ribosome; GO:0006412 translation	IPR000597 Ribosomal protein L3; IPR009000 Translation elongation/initiation factor/Ribosomal beta-barrel; IPR019926 Ribosomal protein L3 conserved site; IPR019927 Ribosomal protein L3 bacterial/organelle-type
Csa3G171160.1	GO:0003676 nucleic acid binding; GO:0004386 helicase activity; GO:0005524 ATP binding	IPR001650 Helicase C-terminal
Csa3G171150.1	GO:0003677 DNA binding; GO:0005524 ATP binding	IPR000330 SNF2-related; IPR014001 DEAD-like helicase N-terminal; IPR014021 Helicase superfamily 1/2 ATP-binding domain
Csa3G171170.1	IPR012335 Thioredoxin fold; IPR012336 Thioredoxin-like fold
Csa3G171200.1	GO:0004672 protein kinase activity; GO:0004674 protein serine/threonine kinase activity; GO:0005524 ATP binding; GO:0006468 protein phosphorylation; GO:0007165 signal transduction	IPR000719 Protein kinase catalytic domain; IPR002290 Serine/threonine-protein kinase domain; IPR004041 NAF domain; IPR008271 Serine/threonine-protein kinase active site; IPR011009 Protein kinase-like domain; IPR017441 Protein kinase ATP binding site; IPR017442 Serine/threonine-protein kinase-like domain; IPR018451 NAF/FISL domain; IPR020635 Tyrosine-protein kinase catalytic domain; IPR020636 Calc…
Csa6G185240.1	GO:0016491 oxidoreductase activity; GO:0050660 flavin adenine dinucleotide binding; GO:0055114 oxidation-reduction process	IPR001327 Pyridine nucleotide-disulphide oxidoreductase NAD-binding region; IPR013027 FAD-dependent pyridine nucleotide-disulphide oxidoreductase
Csa6G185260.1	GO:0003676 nucleic acid binding; GO:0005515 protein binding; GO:0008270 zinc ion binding	IPR000571 Zinc finger CCCH-type; IPR002110 Ankyrin repeat; IPR020683 Ankyrin repeat-containing domain
Csa6G448150.1	GO:0003824 catalytic activity; GO:0004356 glutamate-ammonia ligase activity; GO:0006542 glutamine biosynthetic process; GO:0006807 nitrogen compound metabolic process	IPR008146 Glutamine synthetase catalytic domain; IPR008147 Glutamine synthetase beta-Grasp; IPR014746 Glutamine synthetase/guanido kinase catalytic domain
Csa6G476110.1	GO:0003676 nucleic acid binding; GO:0003677 DNA binding; GO:0004386 helicase activity; GO:0005524 ATP binding	IPR000330 SNF2-related; IPR001650 Helicase C-terminal; IPR014001 DEAD-like helicase N-terminal; IPR014021 Helicase superfamily 1/2 ATP-binding domain
Csa6G494980.1	GO:0003723 RNA binding; GO:0004525 ribonuclease III activity; GO:0006396 RNA processing	IPR000999 Ribonuclease III

## Sheet: Maize
GeneID	Functional Information
Zm00001d001967	MobiDBLite	mobidb-lite	consensus disorder prediction	SUPERFAMILY	SSF140718		Pfam	PF05983	MED7 protein	IPR009244	Mediator complex, subunit Med7	GO:0001104|GO:0006357|GO:0016592	Reactome: R-HSA-1989781|Reactome: R-HSA-212436|Reactome: R-HSA-381340
Zm00001d002400	MobiDBLite	mobidb-lite	consensus disorder prediction
Zm00001d002576	Gene3D	G3DSA:3.30.40.10		IPR013083	Zinc finger, RING/FYVE/PHD-type		SMART	SM00184		IPR001841	Zinc finger, RING-type	GO:0005515|GO:0008270		CDD	cd00162	RING	ProSiteProfiles	PS50089	Zinc finger RING-type profile.	SMART	SM00744		IPR011016	Zinc finger, RING-CH-type	GO:0008270 zinc ion binding		SUPERFAMILY	SSF57850		Pfam	PF13639	Ring finger domain
Zm00001d002685	MobiDBLite	mobidb-lite	consensus disorder prediction	Pfam	PF00085	Thioredoxin	IPR013766	Thioredoxin domain	GO:0045454 cell redox homeostasis		SUPERFAMILY	SSF52833		IPR012336	Thioredoxin-like fold		CDD	cd02947	TRX_family	Gene3D	G3DSA:3.40.30.10
Zm00001d002687	ProSitePatterns	PS00086	Cytochrome P450 cysteine heme-iron ligand signature.	IPR017972	Cytochrome P450, conserved site	GO:0016705|GO:0055114		PRINTS	PR00385	P450 superfamily signature	IPR001128	Cytochrome P450	GO:0005506|GO:0016705|GO:0020037|GO:0055114		Pfam	PF00067	Cytochrome P450	PRINTS	PR00463	E-class P450 group I signature	IPR002401	Cytochrome P450, E-class, group I	GO:0005506|GO:0016705|GO:0020037|GO:0055114		SUPERFAMILY	SSF48264		Gene3D	G3DSA:1.10.630.10
Zm00001d002810	Coils	Coil		SUPERFAMILY	SSF50044		IPR001452	SH3 domain	GO:0005515 protein binding		SMART	SM00326		SUPERFAMILY	SSF103657		Gene3D	G3DSA:2.30.30.40		ProSiteProfiles	PS50002	Src homology 3 (SH3) domain profile.	Pfam	PF00018	SH3 domain	Gene3D	G3DSA:1.20.1270.60		IPR027267	Arfaptin homology (AH) domain/BAR domain
Zm00001d002811	Pfam	PF00320	GATA zinc finger	IPR000679	Zinc finger, GATA-type	GO:0003700|GO:0006355|GO:0008270|GO:0043565		MobiDBLite	mobidb-lite	consensus disorder prediction	SUPERFAMILY	SSF57716		ProSiteProfiles	PS50114	GATA-type zinc finger domain profile.	SMART	SM00401		CDD	cd00202	ZnF_GATA	Gene3D	G3DSA:3.30.50.10		IPR013088	Zinc finger, NHR/GATA-type	GO:0006355|GO:0008270		ProSitePatterns	PS00344	GATA-type zinc finger domain.
Zm00001d003551	SUPERFAMILY	SSF52540		IPR027417	P-loop containing nucleoside triphosphate hydrolase		Gene3D	G3DSA:3.40.50.300		Gene3D	G3DSA:1.20.1560.10		SUPERFAMILY	SSF90123		IPR011527	ABC transporter type 1, transmembrane domain	GO:0005524|GO:0006810|GO:0016021|GO:0042626|GO:0055085		Pfam	PF00005	ABC transporter	IPR003439	ABC transporter-like	GO:0005524|GO:0016887
Zm00001d003810	Gene3D	G3DSA:3.60.40.10		IPR001932	PPM-type phosphatase domain	GO:0003824 catalytic activity	KEGG: 04660+3.1.3.16		Pfam	PF00481	Protein phosphatase 2C	SUPERFAMILY	SSF81606
Zm00001d003811	SUPERFAMILY	SSF52172		IPR011006	CheY-like superfamily		Gene3D	G3DSA:3.40.50.2300		Pfam	PF00072	Response regulator receiver domain	IPR001789	Signal transduction response regulator, receiver domain	GO:0000160 phosphorelay signal transduction system		MobiDBLite	mobidb-lite	consensus disorder prediction	ProSiteProfiles	PS50110	Response regulatory domain profile.	CDD	cd00156	REC
Zm00001d003888	MobiDBLite	mobidb-lite	consensus disorder prediction	Coils	Coil		SUPERFAMILY	SSF47113		IPR009072	Histone-fold	GO:0046982 protein heterodimerization activity		Gene3D	G3DSA:1.10.20.10		Pfam	PF15630	CENP-S protein	IPR029003	CENP-S/Mhf1	GO:0071821 FANCM-MHF complex	Reactome: R-HSA-2467813|Reactome: R-HSA-2500257|Reactome: R-HSA-5663220|Reactome: R-HSA-606279|Reactome: R-HSA-6783310|Reactome: R-HSA-68877
Zm00001d003889	MobiDBLite	mobidb-lite	consensus disorder prediction	Pfam	PF13837	Myb/SANT-like DNA-binding domain	ProSiteProfiles	PS50090	Myb-like domain profile.	IPR017877	Myb-like domain		Coils	Coil		Gene3D	G3DSA:1.10.10.60		IPR009057	Homeodomain-like	GO:0003677 DNA binding
Zm00001d003920	Coils	Coil		Pfam	PF03999	Microtubule associated protein (MAP65/ASE1 family)
Zm00001d004311	SUPERFAMILY	SSF64356		IPR011012	Longin-like domain	GO:0006810 transport		ProSitePatterns	PS00989	Clathrin adaptor complexes small chain signature.	IPR000804	Clathrin adaptor complex, small chain	GO:0006886|GO:0016192|GO:0030117		Pfam	PF01217	Clathrin adaptor complex small chain	IPR022775	AP complex, mu/sigma subunit		Gene3D	G3DSA:3.30.450.60
Zm00001d004317	ProSiteProfiles	PS51375	Pentatricopeptide (PPR) repeat profile.	IPR002885	Pentatricopeptide repeat		Gene3D	G3DSA:1.25.40.10		IPR011990	Tetratricopeptide-like helical domain	GO:0005515 protein binding		TIGRFAM	TIGR00756	PPR: pentatricopeptide repeat domain	Pfam	PF13041	PPR repeat family	Pfam	PF01535	PPR repeat	Pfam	PF12854	PPR repeat
Zm00001d004318	Gene3D	G3DSA:3.30.40.10		IPR013083	Zinc finger, RING/FYVE/PHD-type		Pfam	PF14569	Zinc-binding RING-finger	IPR027934	Cellulose synthase, RING-type zinc finger		KEGG: 00500+2.4.1.12|MetaCyc: PWY-1001		SUPERFAMILY	SSF57850
Zm00001d004322	Gene3D	G3DSA:3.30.30.10		IPR003614	Knottin, scorpion toxin-like	GO:0006952 defense response		SMART	SM00505		PRINTS	PR00288	Purothionin signature	IPR008176	Defensin, plant	GO:0006952 defense response		Pfam	PF00304	Gamma-thionin family	ProSitePatterns	PS00940	Gamma-thionins family signature.	CDD	cd00107	Knot1	SUPERFAMILY	SSF57095
Zm00001d004323	Gene3D	G3DSA:3.40.50.720		IPR016040	NAD(P)-binding domain		ProSitePatterns	PS00671	D-isomer specific 2-hydroxyacid dehydrogenases signature 3.	IPR029753	D-isomer specific 2-hydroxyacid dehydrogenase, NAD-binding domain conserved site		Pfam	PF02826	D-isomer specific 2-hydroxyacid dehydrogenase, NAD binding domain	IPR006140	D-isomer specific 2-hydroxyacid dehydrogenase, NAD-binding domain	GO:0051287|GO:0055114		SUPERFAMILY	SSF51735
Zm00001d004324	Pfam	PF14214	Helitron helicase-like domain at N-terminus	IPR025476	Helitron helicase-like domain
Zm00001d004326	Gene3D	G3DSA:3.30.30.10		IPR003614	Knottin, scorpion toxin-like	GO:0006952 defense response		Pfam	PF00304	Gamma-thionin family	ProSitePatterns	PS00940	Gamma-thionins family signature.	IPR008176	Defensin, plant	GO:0006952 defense response		CDD	cd00107	Knot1	SMART	SM00505		SUPERFAMILY	SSF57095		PRINTS	PR00288	Purothionin signature
Zm00001d004328	MobiDBLite	mobidb-lite	consensus disorder prediction
Zm00001d004331	MobiDBLite	mobidb-lite	consensus disorder prediction
Zm00001d004332	Pfam	PF03004	Plant transposase (Ptta/En/Spm family)	IPR004252	Probable transposase, Ptta/En/Spm, plant		MobiDBLite	mobidb-lite	consensus disorder prediction
Zm00001d004335	CDD	cd03213	ABCG_EPDR	ProSitePatterns	PS00211	ABC transporters family signature.	IPR017871	ABC transporter, conserved site	GO:0005524|GO:0016887		SUPERFAMILY	SSF52540		IPR027417	P-loop containing nucleoside triphosphate hydrolase		Pfam	PF00005	ABC transporter	IPR003439	ABC transporter-like	GO:0005524|GO:0016887		Gene3D	G3DSA:2.10.50.10		Gene3D	G3DSA:3.40.50.300		SMART	SM00382		IPR003593	AAA+ ATPase domain		ProSiteProfiles	PS50893	ATP-binding cassette, ABC transporter-type domain profile.
Zm00001d004337	ProSiteProfiles	PS51257	Prokaryotic membrane lipoprotein lipid attachment site profile.
Zm00001d004339	ProSiteProfiles	PS50302	Pumilio RNA-binding repeat profile.	IPR001313	Pumilio RNA-binding repeat	GO:0003723 RNA binding		Gene3D	G3DSA:1.25.10.10		IPR011989	Armadillo-like helical		MobiDBLite	mobidb-lite	consensus disorder prediction	SUPERFAMILY	SSF48371		IPR016024	Armadillo-type fold	GO:0005488 binding		CDD	cd07920	Pumilio	IPR033712	Pumilio, RNA binding domain	GO:0003723 RNA binding		Pfam	PF00806	Pumilio-family RNA binding repeat	ProSiteProfiles	PS50303	Pumilio homology domain (PUM-HD) profile.	IPR033133	Pumilio homology domain	GO:0003723 RNA binding		SMART	SM00025
Zm00001d004339	ProSiteProfiles	PS50302	Pumilio RNA-binding repeat profile.	IPR001313	Pumilio RNA-binding repeat	GO:0003723 RNA binding		MobiDBLite	mobidb-lite	consensus disorder prediction	SMART	SM00025		Gene3D	G3DSA:1.25.10.10		IPR011989	Armadillo-like helical		ProSiteProfiles	PS50303	Pumilio homology domain (PUM-HD) profile.	IPR033133	Pumilio homology domain	GO:0003723 RNA binding		Pfam	PF00806	Pumilio-family RNA binding repeat	CDD	cd07920	Pumilio	IPR033712	Pumilio, RNA binding domain	GO:0003723 RNA binding		SUPERFAMILY	SSF48371		IPR016024	Armadillo-type fold	GO:0005488 binding
Zm00001d004340	MobiDBLite	mobidb-lite	consensus disorder prediction	Pfam	PF01490	Transmembrane amino acid transporter protein	IPR013057	Amino acid transporter, transmembrane domain
Zm00001d004342	SUPERFAMILY	SSF56973		Gene3D	G3DSA:2.170.15.10		IPR023307	Aerolysin-like toxin, beta complex domain		Pfam	PF07468	Agglutinin domain	IPR008998	Agglutinin domain		SUPERFAMILY	SSF50382		SMART	SM00791		Gene3D	G3DSA:2.80.10.50
Zm00001d004344	SUPERFAMILY	SSF56973		Pfam	PF07468	Agglutinin domain	IPR008998	Agglutinin domain		Gene3D	G3DSA:2.170.15.10		IPR023307	Aerolysin-like toxin, beta complex domain		Gene3D	G3DSA:2.80.10.50		SMART	SM00791		MobiDBLite	mobidb-lite	consensus disorder prediction	SUPERFAMILY	SSF50382
Zm00001d004448	SMART	SM00656		IPR002022	Pectate lyase/Amb allergen		Pfam	PF00544	Pectate lyase	Gene3D	G3DSA:2.160.20.10		IPR012334	Pectin lyase fold		PRINTS	PR00807	Pollen allergen Amb family signature	IPR018082	AmbAllergen		KEGG: 00040+4.2.2.2		SUPERFAMILY	SSF51126		IPR011050	Pectin lyase fold/virulence factor
Zm00001d004713	Gene3D	G3DSA:3.30.70.141		CDD	cd04413	NDPk_I	PRINTS	PR01243	Nucleoside diphosphate kinase signature	IPR001564	Nucleoside diphosphate kinase	GO:0004550|GO:0006165|GO:0006183|GO:0006228|GO:0006241	KEGG: 00230+2.7.4.6|KEGG: 00240+2.7.4.6|MetaCyc: PWY-6545|MetaCyc: PWY-7176|MetaCyc: PWY-7184|MetaCyc: PWY-7187|MetaCyc: PWY-7197|MetaCyc: PWY-7198|MetaCyc: PWY-7205|MetaCyc: PWY-7210|MetaCyc: PWY-7220|MetaCyc: PWY-7221|MetaCyc: PWY-7222|MetaCyc: PWY-7224|MetaCyc: PWY-7226|MetaCyc: PWY-7227		SUPERFAMILY	SSF54919		SMART	SM00562		Pfam	PF00334	Nucleoside diphosphate kinase	ProSitePatterns	PS00469	Nucleoside diphosphate kinases active site.	IPR023005	Nucleoside diphosphate kinase, active site		KEGG: 00230+2.7.4.6|KEGG: 00240+2.7.4.6|MetaCyc: PWY-6545|MetaCyc: PWY-7176|MetaCyc: PWY-7184|MetaCyc: PWY-7187|MetaCyc: PWY-7197|MetaCyc: PWY-7198|MetaCyc: PWY-7205|MetaCyc: PWY-7210|MetaCyc: PWY-7220|MetaCyc: PWY-7221|MetaCyc: PWY-7222|MetaCyc: PWY-7224|MetaCyc: PWY-7226|MetaCyc: PWY-7227
Zm00001d004716	Gene3D	G3DSA:3.40.50.10330		IPR017438	Inorganic polyphosphate/ATP-NAD kinase, domain 1	GO:0003951|GO:0008152	KEGG: 00760+2.7.1.23|MetaCyc: PWY-5083|MetaCyc: PWY-7268|MetaCyc: PWY-7269		SUPERFAMILY	SSF52799		IPR029021	Protein-tyrosine phosphatase-like		Hamap	MF_00361	NAD kinase [nadK].	IPR002504	NAD kinase	GO:0003951|GO:0006741|GO:0008152	KEGG: 00760+2.7.1.23|MetaCyc: PWY-5083|MetaCyc: PWY-7268|MetaCyc: PWY-7269		Gene3D	G3DSA:2.60.200.30		IPR017437	ATP-NAD kinase, PpnK-type, all-beta	GO:0003951|GO:0008152|GO:0019674	KEGG: 00760+2.7.1.23|MetaCyc: PWY-5083|MetaCyc: PWY-7268|MetaCyc: PWY-7269		Pfam	PF01513	ATP-NAD kinase	MobiDBLite	mobidb-lite	consensus disorder prediction	SUPERFAMILY	SSF111331		IPR016064	NAD kinase/diacylglycerol kinase-like domain		Gene3D	G3DSA:3.90.190.10
Zm00001d004779	Gene3D	G3DSA:3.30.70.330		IPR012677	Nucleotide-binding alpha-beta plait domain	GO:0000166 nucleotide binding		Pfam	PF14327	Hinge domain of cleavage stimulation factor subunit 2	IPR025742	Cleavage stimulation factor subunit 2, hinge domain		MobiDBLite	mobidb-lite	consensus disorder prediction	ProSiteProfiles	PS50102	Eukaryotic RNA Recognition Motif (RRM) profile.	IPR000504	RNA recognition motif domain	GO:0003676 nucleic acid binding		CDD	cd12671	RRM_CSTF2_CSTF2T	Pfam	PF14304	Transcription termination and cleavage factor C-terminal	IPR026896	Transcription termination and cleavage factor, C-terminal domain	GO:0031124 mRNA 3'-end processing		SMART	SM00360		Pfam	PF00076	RNA recognition motif. (a.k.a. RRM, RBD, or RNP domain)	SUPERFAMILY	SSF54928
Zm00001d004784	Gene3D	G3DSA:1.25.10.10		IPR011989	Armadillo-like helical		SUPERFAMILY	SSF48371		IPR016024	Armadillo-type fold	GO:0005488 binding
Zm00001d004785	MobiDBLite	mobidb-lite	consensus disorder prediction
Zm00001d004786	Pfam	PF02902	Ulp1 protease family, C-terminal catalytic domain	IPR003653	Ulp1 protease family, C-terminal catalytic domain	GO:0006508|GO:0008234		SUPERFAMILY	SSF54001		Gene3D	G3DSA:3.30.310.130
Zm00001d004788	Coils	Coil		Pfam	PF03004	Plant transposase (Ptta/En/Spm family)	IPR004252	Probable transposase, Ptta/En/Spm, plant
Zm00001d004790	MobiDBLite	mobidb-lite	consensus disorder prediction	ProSiteProfiles	PS50014	Bromodomain profile.	IPR001487	Bromodomain	GO:0005515 protein binding		Gene3D	G3DSA:1.20.920.10		Coils	Coil		SMART	SM00297		CDD	cd05506	Bromo_plant1	Pfam	PF00439	Bromodomain	SUPERFAMILY	SSF47370		PRINTS	PR00503	Bromodomain signature
Zm00001d004790	MobiDBLite	mobidb-lite	consensus disorder prediction	ProSiteProfiles	PS50014	Bromodomain profile.	IPR001487	Bromodomain	GO:0005515 protein binding		Gene3D	G3DSA:1.20.920.10		SUPERFAMILY	SSF47370		Coils	Coil		Pfam	PF00439	Bromodomain	CDD	cd05506	Bromo_plant1	SMART	SM00297		PRINTS	PR00503	Bromodomain signature
Zm00001d004790	MobiDBLite	mobidb-lite	consensus disorder prediction	SUPERFAMILY	SSF47370		IPR001487	Bromodomain	GO:0005515 protein binding		PRINTS	PR00503	Bromodomain signature	ProSiteProfiles	PS50014	Bromodomain profile.	CDD	cd05506	Bromo_plant1	SMART	SM00297		Pfam	PF00439	Bromodomain	Gene3D	G3DSA:1.20.920.10
Zm00001d004791	Pfam	PF03634	TCP family transcription factor	IPR005333	Transcription factor, TCP		MobiDBLite	mobidb-lite	consensus disorder prediction
Zm00001d004800	Pfam	PF08387	FBD	IPR006566	FBD domain
Zm00001d004804	Pfam	PF12899	Alkaline and neutral invertase	IPR024746	Glycosyl hydrolase family 100	GO:0033926 glycopeptide alpha-N-acetylgalactosaminidase activity	KEGG: 00052+3.2.1.26|KEGG: 00500+3.2.1.26		SUPERFAMILY	SSF48208		IPR008928	Six-hairpin glycosidase-like	GO:0003824 catalytic activity
Zm00001d004966	Pfam	PF12796	Ankyrin repeats (3 copies)	IPR020683	Ankyrin repeat-containing domain		MobiDBLite	mobidb-lite	consensus disorder prediction	SMART	SM00248		IPR002110	Ankyrin repeat	GO:0005515 protein binding		SUPERFAMILY	SSF54695		IPR011333	SKP1/BTB/POZ domain		Pfam	PF00651	BTB/POZ domain	IPR000210	BTB/POZ domain	GO:0005515 protein binding		Gene3D	G3DSA:1.25.40.20		Gene3D	G3DSA:3.30.710.10		SUPERFAMILY	SSF48403		ProSiteProfiles	PS50297	Ankyrin repeat region circular profile.	CDD	cd00204	ANK	ProSiteProfiles	PS50097	BTB domain profile.	ProSiteProfiles	PS50088
Zm00001d004972	CDD	cd00051	EFh	IPR002048	EF-hand domain	GO:0005509 calcium ion binding		ProSitePatterns	PS00018	EF-hand calcium-binding domain.	IPR018247	EF-Hand 1, calcium-binding site		ProSiteProfiles	PS50222	EF-hand calcium-binding domain profile.	Pfam	PF13202	EF hand	SUPERFAMILY	SSF47473		IPR011992	EF-hand domain pair		Gene3D	G3DSA:1.10.238.10		SMART	SM00054		MobiDBLite	mobidb-lite	consensus disorder prediction
Zm00001d004973	Pfam	PF01843	DIL domain	IPR002710	Dilute domain
Zm00001d004975	SUPERFAMILY	SSF54001		MobiDBLite	mobidb-lite	consensus disorder prediction
Zm00001d004976	MobiDBLite	mobidb-lite	consensus disorder prediction	Pfam	PF04177	TAP42-like family	IPR007304	TAP42-like protein	GO:0009966 regulation of signal transduction
Zm00001d004977	MobiDBLite	mobidb-lite	consensus disorder prediction	Gene3D	G3DSA:3.40.50.720		IPR016040	NAD(P)-binding domain		SUPERFAMILY	SSF51735		Pfam	PF02683	Cytochrome C biogenesis protein transmembrane region	IPR003834	Cytochrome C biogenesis protein, transmembrane domain	GO:0016020|GO:0017004|GO:0055114
Zm00001d004978	SUPERFAMILY	SSF51735		IPR016040	NAD(P)-binding domain		MobiDBLite	mobidb-lite	consensus disorder prediction	Gene3D	G3DSA:3.40.50.720		Pfam	PF03435	Saccharopine dehydrogenase NADP binding domain	IPR005097	Saccharopine dehydrogenase, NADP binding domain	GO:0016491|GO:0055114
Zm00001d004979	Pfam	PF13639	Ring finger domain	IPR001841	Zinc finger, RING-type	GO:0005515|GO:0008270		SUPERFAMILY	SSF57850		ProSiteProfiles	PS50089	Zinc finger RING-type profile.	SMART	SM00744		IPR011016	Zinc finger, RING-CH-type	GO:0008270 zinc ion binding		CDD	cd00162	RING	SMART	SM00184		Gene3D	G3DSA:3.30.40.10		IPR013083	Zinc finger, RING/FYVE/PHD-type
Zm00001d004979	ProSiteProfiles	PS50089	Zinc finger RING-type profile.	IPR001841	Zinc finger, RING-type	GO:0005515|GO:0008270		CDD	cd00162	RING	SUPERFAMILY	SSF57850		SMART	SM00184		Gene3D	G3DSA:3.30.40.10		IPR013083	Zinc finger, RING/FYVE/PHD-type		SMART	SM00744		IPR011016	Zinc finger, RING-CH-type	GO:0008270 zinc ion binding		Pfam	PF13639	Ring finger domain	SUPERFAMILY	SSF48371		IPR016024	Armadillo-type fold	GO:0005488 binding
Zm00001d004979	ProSiteProfiles	PS50089	Zinc finger RING-type profile.	IPR001841	Zinc finger, RING-type	GO:0005515|GO:0008270		SUPERFAMILY	SSF57850		Gene3D	G3DSA:3.30.40.10		IPR013083	Zinc finger, RING/FYVE/PHD-type		SMART	SM00184		SUPERFAMILY	SSF48371		IPR016024	Armadillo-type fold	GO:0005488 binding		Gene3D	G3DSA:1.25.10.10		IPR011989	Armadillo-like helical		SMART	SM00744		IPR011016	Zinc finger, RING-CH-type	GO:0008270 zinc ion binding		Pfam	PF13639	Ring finger domain	CDD	cd00162	RING
Zm00001d004979	SMART	SM00184		IPR001841	Zinc finger, RING-type	GO:0005515|GO:0008270		ProSiteProfiles	PS50089	Zinc finger RING-type profile.	SUPERFAMILY	SSF48371		IPR016024	Armadillo-type fold	GO:0005488 binding		SUPERFAMILY	SSF57850		CDD	cd00162	RING	Gene3D	G3DSA:3.30.40.10		IPR013083	Zinc finger, RING/FYVE/PHD-type		SMART	SM00744		IPR011016	Zinc finger, RING-CH-type	GO:0008270 zinc ion binding		Pfam	PF13639	Ring finger domain
Zm00001d004979	SMART	SM00744		IPR011016	Zinc finger, RING-CH-type	GO:0008270 zinc ion binding		SUPERFAMILY	SSF57850		ProSiteProfiles	PS50089	Zinc finger RING-type profile.	IPR001841	Zinc finger, RING-type	GO:0005515|GO:0008270		Gene3D	G3DSA:3.30.40.10		IPR013083	Zinc finger, RING/FYVE/PHD-type		Pfam	PF13639	Ring finger domain	CDD	cd00162	RING	SMART	SM00184
Zm00001d004982	Coils	Coil		MobiDBLite	mobidb-lite	consensus disorder prediction	Pfam	PF03715	Noc2p family	IPR005343	Nucleolar complex protein 2		Reactome: R-HSA-6804756
Zm00001d004982	MobiDBLite	mobidb-lite	consensus disorder prediction	Coils	Coil		Pfam	PF03715	Noc2p family	IPR005343	Nucleolar complex protein 2		Reactome: R-HSA-6804756
Zm00001d004982	Pfam	PF03715	Noc2p family	IPR005343	Nucleolar complex protein 2		Reactome: R-HSA-6804756
Zm00001d004983	ProSiteProfiles	PS51375	Pentatricopeptide (PPR) repeat profile.	IPR002885	Pentatricopeptide repeat		Gene3D	G3DSA:1.25.40.10		IPR011990	Tetratricopeptide-like helical domain	GO:0005515 protein binding		Pfam	PF12854	PPR repeat	Pfam	PF01535	PPR repeat	Pfam	PF13041	PPR repeat family	TIGRFAM	TIGR00756	PPR: pentatricopeptide repeat domain
Zm00001d004986	ProSiteProfiles	PS50102	Eukaryotic RNA Recognition Motif (RRM) profile.	IPR000504	RNA recognition motif domain	GO:0003676 nucleic acid binding		Coils	Coil		SUPERFAMILY	SSF54928		IPR012677	Nucleotide-binding alpha-beta plait domain	GO:0000166 nucleotide binding		MobiDBLite	mobidb-lite	consensus disorder prediction	Pfam	PF00076	RNA recognition motif. (a.k.a. RRM, RBD, or RNP domain)	SMART	SM00360		Gene3D	G3DSA:3.30.70.330		CDD	cd00590	RRM_SF
Zm00001d004986	ProSiteProfiles	PS50102	Eukaryotic RNA Recognition Motif (RRM) profile.	IPR000504	RNA recognition motif domain	GO:0003676 nucleic acid binding		SUPERFAMILY	SSF54928		IPR012677	Nucleotide-binding alpha-beta plait domain	GO:0000166 nucleotide binding		Coils	Coil		Gene3D	G3DSA:3.30.70.330		MobiDBLite	mobidb-lite	consensus disorder prediction	Pfam	PF00076	RNA recognition motif. (a.k.a. RRM, RBD, or RNP domain)	SMART	SM00360		CDD	cd00590	RRM_SF
Zm00001d004986	SUPERFAMILY	SSF54928		IPR012677	Nucleotide-binding alpha-beta plait domain	GO:0000166 nucleotide binding		ProSiteProfiles	PS50102	Eukaryotic RNA Recognition Motif (RRM) profile.	IPR000504	RNA recognition motif domain	GO:0003676 nucleic acid binding		Gene3D	G3DSA:3.30.70.330		Pfam	PF00076	RNA recognition motif. (a.k.a. RRM, RBD, or RNP domain)	SMART	SM00360		MobiDBLite	mobidb-lite	consensus disorder prediction
Zm00001d004990	ProDom	PD002667	RIBOSOMAL RIBONUCLEOPROTEIN RNA-BINDING 40S S4 S4 S4E 30S ISOFORM X	IPR013845	Ribosomal protein S4e, central region		Reactome: R-HSA-156827|Reactome: R-HSA-156902|Reactome: R-HSA-1799339|Reactome: R-HSA-192823|Reactome: R-HSA-2408557|Reactome: R-HSA-6791226|Reactome: R-HSA-72649|Reactome: R-HSA-72689|Reactome: R-HSA-72695|Reactome: R-HSA-72702|Reactome: R-HSA-72706|Reactome: R-HSA-72764|Reactome: R-HSA-975956|Reactome: R-HSA-975957		Pfam	PF00900	Ribosomal family S4e
Zm00001d004991	SUPERFAMILY	SSF54001		MobiDBLite	mobidb-lite	consensus disorder prediction
Zm00001d004992	SMART	SM00195		IPR020422	Dual specificity protein phosphatase domain	GO:0006470|GO:0008138		SUPERFAMILY	SSF52799		IPR029021	Protein-tyrosine phosphatase-like		ProSitePatterns	PS00383	Tyrosine specific protein phosphatases active site.	IPR016130	Protein-tyrosine phosphatase, active site	GO:0004725|GO:0016311|GO:0016791		Pfam	PF00782	Dual specificity phosphatase, catalytic domain	IPR000340	Dual specificity phosphatase, catalytic domain	GO:0006470|GO:0008138		Coils	Coil		Gene3D	G3DSA:3.90.190.10		ProSiteProfiles	PS50054	Dual specificity protein phosphatase family profile.	ProSiteProfiles	PS50056	Tyrosine specific protein phosphatases family profile.	IPR000387	Tyrosine specific protein phosphatases domain	GO:0016311|GO:0016791
Zm00001d004993	Gene3D	G3DSA:3.30.70.330		IPR012677	Nucleotide-binding alpha-beta plait domain	GO:0000166 nucleotide binding		CDD	cd12281	RRM1_TatSF1_like	SUPERFAMILY	SSF55277		IPR003169	GYF domain	GO:0005515 protein binding		SMART	SM00361		IPR003954	RNA recognition motif domain, eukaryote	GO:0003676 nucleic acid binding		Pfam	PF14237	Domain of unknown function (DUF4339)	IPR025640	Domain of unknown function DUF4339		Pfam	PF00076	RNA recognition motif. (a.k.a. RRM, RBD, or RNP domain)	IPR000504	RNA recognition motif domain	GO:0003676 nucleic acid binding		SMART	SM00360		ProSiteProfiles	PS50102	Eukaryotic RNA Recognition Motif (RRM) profile.	MobiDBLite	mobidb-lite	consensus disorder prediction	SUPERFAMILY	SSF54928
Zm00001d004993	MobiDBLite	mobidb-lite	consensus disorder prediction	Coils	Coil
Zm00001d004993	Pfam	PF00076	RNA recognition motif. (a.k.a. RRM, RBD, or RNP domain)	IPR000504	RNA recognition motif domain	GO:0003676 nucleic acid binding		MobiDBLite	mobidb-lite	consensus disorder prediction	Gene3D	G3DSA:3.30.70.330		IPR012677	Nucleotide-binding alpha-beta plait domain	GO:0000166 nucleotide binding		SUPERFAMILY	SSF54928
Zm00001d004993	SUPERFAMILY	SSF54928		IPR012677	Nucleotide-binding alpha-beta plait domain	GO:0000166 nucleotide binding		SUPERFAMILY	SSF55277		IPR003169	GYF domain	GO:0005515 protein binding		Pfam	PF00076	RNA recognition motif. (a.k.a. RRM, RBD, or RNP domain)	IPR000504	RNA recognition motif domain	GO:0003676 nucleic acid binding		CDD	cd12281	RRM1_TatSF1_like	Gene3D	G3DSA:3.30.70.330		ProSiteProfiles	PS50102	Eukaryotic RNA Recognition Motif (RRM) profile.	MobiDBLite	mobidb-lite	consensus disorder prediction	CDD	cd12285	RRM3_RBM39_like	Pfam	PF14237	Domain of unknown function (DUF4339)	IPR025640	Domain of unknown function DUF4339		SMART	SM00360		Coils	Coil
Zm00001d004994	ProSiteProfiles	PS50157	Zinc finger C2H2 type domain profile.	IPR007087	Zinc finger, C2H2	GO:0046872 metal ion binding		ProSitePatterns	PS00028	Zinc finger C2H2 type domain signature.	SUPERFAMILY	SSF57667		Pfam	PF13912	C2H2-type zinc finger	SMART	SM00355		IPR015880	Zinc finger, C2H2-like
Zm00001d004995	MobiDBLite	mobidb-lite	consensus disorder prediction	ProSiteProfiles	PS50157	Zinc finger C2H2 type domain profile.	IPR007087	Zinc finger, C2H2	GO:0046872 metal ion binding		ProSitePatterns	PS00028	Zinc finger C2H2 type domain signature.	SUPERFAMILY	SSF57667		Pfam	PF13912	C2H2-type zinc finger	SMART	SM00355		IPR015880	Zinc finger, C2H2-like		Gene3D	G3DSA:3.30.160.60		IPR013087	Zinc finger C2H2-type/integrase DNA-binding domain	GO:0003676 nucleic acid binding
Zm00001d004996	MobiDBLite	mobidb-lite	consensus disorder prediction	SUPERFAMILY	SSF56112		IPR011009	Protein kinase-like domain
Zm00001d004997	Pfam	PF05365	Ubiquinol-cytochrome C reductase, UQCRX/QCR9 like	IPR008027	Cytochrome b-c1 complex subunit 9	GO:0005743|GO:0005750|GO:0006122	Reactome: R-HSA-611105		Gene3D	G3DSA:1.20.5.260		SUPERFAMILY	SSF81514
Zm00001d005052	Gene3D	G3DSA:3.20.20.80		IPR013781	Glycoside hydrolase, catalytic domain	GO:0005975 carbohydrate metabolic process		Pfam	PF00150	Cellulase (glycosyl hydrolase family 5)	IPR001547	Glycoside hydrolase, family 5	GO:0004553|GO:0005975		SUPERFAMILY	SSF51445		IPR017853	Glycoside hydrolase superfamily		ProSitePatterns	PS00659	Glycosyl hydrolases family 5 signature.	IPR018087	Glycoside hydrolase, family 5, conserved site	GO:0004553|GO:0005975
Zm00001d005053	SUPERFAMILY	SSF53474		IPR029058	Alpha/Beta hydrolase fold		Pfam	PF12697	Alpha/beta hydrolase family	IPR000073	Alpha/beta hydrolase fold-1		Gene3D	G3DSA:3.40.50.1820
Zm00001d005279	CDD	cd00693	secretory_peroxidase	IPR033905	Secretory peroxidase	GO:0004601|GO:0042744	KEGG: 00940+1.11.1.7|MetaCyc: PWY-5461|MetaCyc: PWY-5466|MetaCyc: PWY-5469|MetaCyc: PWY-6824|MetaCyc: PWY-7214|MetaCyc: PWY-7445		PRINTS	PR00458	Haem peroxidase superfamily signature	IPR002016	Haem peroxidase, plant/fungal/bacterial	GO:0004601|GO:0006979|GO:0020037|GO:0055114		ProSitePatterns	PS00435	Peroxidases proximal heme-ligand signature.	IPR019793	Peroxidases heam-ligand binding site		Reactome: R-HSA-2408557		SUPERFAMILY	SSF48113		IPR010255	Haem peroxidase	GO:0004601|GO:0006979|GO:0020037|GO:0055114		PRINTS	PR00461	Plant peroxidase signature	IPR000823	Plant peroxidase	GO:0004601|GO:0006979|GO:0020037|GO:0055114	KEGG: 00940+1.11.1.7|MetaCyc: PWY-5461|MetaCyc: PWY-5466|MetaCyc: PWY-5469|MetaCyc: PWY-6824|MetaCyc: PWY-7214|MetaCyc: PWY-7445		Gene3D	G3DSA:1.10.520.10		ProSiteProfiles	PS50873	Plant heme peroxidase family profile.	Pfam	PF00141	Peroxidase
Zm00001d005337	SUPERFAMILY	SSF53927		IPR016193	Cytidine deaminase-like	GO:0003824 catalytic activity		ProSitePatterns	PS00903	Cytidine and deoxycytidylate deaminases zinc-binding region signature.	IPR016192	APOBEC/CMP deaminase, zinc-binding	GO:0008270|GO:0016787		Gene3D	G3DSA:3.40.140.10		CDD	cd01285	nucleoside_deaminase	ProSiteProfiles	PS51747	Cytidine and deoxycytidylate deaminases domain profile.	IPR002125	Cytidine and deoxycytidylate deaminases, zinc-binding	GO:0008270 zinc ion binding		Pfam	PF00383	Cytidine and deoxycytidylate deaminase zinc-binding region
Zm00001d005437	Pfam	PF05922	Peptidase inhibitor I9	IPR010259	Peptidase S8 propeptide/proteinase inhibitor I9		Reactome: R-HSA-171052|Reactome: R-HSA-8866427
Zm00001d005454	SUPERFAMILY	SSF56371		IPR001574	Ribosome-inactivating protein	GO:0017148|GO:0030598		PRINTS	PR00396	Ribosome inactivating protein family signature	IPR017989	Ribosome-inactivating protein type 1/2	GO:0030598 rRNA N-glycosylase activity		Pfam	PF00652	Ricin-type beta-trefoil lectin domain	IPR000772	Ricin B, lectin domain		CDD	cd00161	RICIN	Gene3D	G3DSA:4.10.470.10		IPR016139	Ribosome-inactivating protein, subdomain 2	GO:0017148|GO:0030598		Gene3D	G3DSA:3.40.420.10		IPR016138	Ribosome-inactivating protein, subdomain 1	GO:0017148|GO:0030598		Gene3D	G3DSA:2.80.10.50		ProSiteProfiles	PS50231	Lectin domain of ricin B chain profile.	SUPERFAMILY	SSF50370		Pfam	PF00161	Ribosome inactivating protein
Zm00001d005650	MobiDBLite	mobidb-lite	consensus disorder prediction	ProSiteProfiles	PS51575	Histone-lysine N-methyltransferase (EC 2.1.1.43) family profile.	IPR025794	Histone H3-K9 methyltransferase, plant	GO:0016571 histone methylation	KEGG: 00310+2.1.1.43		ProSiteProfiles	PS50867	Pre-SET domain profile.	IPR007728	Pre-SET domain	GO:0005634|GO:0008270|GO:0018024|GO:0034968	KEGG: 00310+2.1.1.43|Reactome: R-HSA-3214841		ProSiteProfiles	PS50280	SET domain profile.	IPR001214	SET domain	GO:0005515 protein binding		ProSiteProfiles	PS51015	YDG domain profile.	IPR003105	SRA-YDG	GO:0042393 histone binding		SMART	SM00466		SUPERFAMILY	SSF88697		IPR015947	PUA-like domain		SMART	SM00468		Pfam	PF02182	SAD/SRA domain	Gene3D
Zm00001d005652	ProSiteProfiles	PS50011	Protein kinase domain profile.	IPR000719	Protein kinase domain	GO:0004672|GO:0005524|GO:0006468		ProSitePatterns	PS00108	Serine/Threonine protein kinases active-site signature.	IPR008271	Serine/threonine-protein kinase, active site	GO:0004672|GO:0006468		Gene3D	G3DSA:3.90.550.10		IPR029044	Nucleotide-diphospho-sugar transferases		SUPERFAMILY	SSF56104		Pfam	PF00069	Protein kinase domain	Gene3D	G3DSA:1.10.510.10		SUPERFAMILY	SSF56112		IPR011009	Protein kinase-like domain		Pfam	PF03360	Glycosyltransferase family 43	IPR005027	Glycosyl transferase, family 43	GO:0015018|GO:0016020	Reactome: R-HSA-1971475		SUPERFAMILY	SSF53448		Pfam	PF01259	SAICAR synthetase
Zm00001d005688	Pfam	PF00201	UDP-glucoronosyl and UDP-glucosyl transferase	IPR002213	UDP-glucuronosyl/UDP-glucosyltransferase	GO:0008152|GO:0016758		Gene3D	G3DSA:3.40.50.2000		CDD	cd03784	GT1_Gtf_like	ProSitePatterns	PS00375	UDP-glycosyltransferases signature.	SUPERFAMILY	SSF53756
Zm00001d005745	Gene3D	G3DSA:3.40.50.1820		IPR029058	Alpha/Beta hydrolase fold		SUPERFAMILY	SSF53474		Pfam	PF05057	Putative serine esterase (DUF676)	IPR007751	Domain of unknown function DUF676, lipase-like
Zm00001d005752	MobiDBLite	mobidb-lite	consensus disorder prediction	Pfam	PF05910	Plant protein of unknown function (DUF868)	IPR008586	Protein of unknown function DUF868, plant
Zm00001d005753	Pfam	PF16906	Ribosomal proteins L26 eukaryotic, L24P archaeal	IPR005756	Ribosomal protein L26/L24P, eukaryotic/archaeal	GO:0003735|GO:0006412|GO:0015934	Reactome: R-HSA-156827|Reactome: R-HSA-156902|Reactome: R-HSA-1799339|Reactome: R-HSA-192823|Reactome: R-HSA-2408557|Reactome: R-HSA-6791226|Reactome: R-HSA-72689|Reactome: R-HSA-72706|Reactome: R-HSA-72764|Reactome: R-HSA-975956|Reactome: R-HSA-975957		SMART	SM00739		IPR005824	KOW		Pfam	PF00467	KOW motif	ProSitePatterns	PS01108	Ribosomal protein L24 signature.	IPR005825	Ribosomal protein L24/L26, conserved site	GO:0003735|GO:0005622|GO:0005840|GO:0006412		Gene3D	G3DSA:2.30.30.30		IPR014722	Ribosomal protein L2 domain 2		SUPERFAMILY	SSF50104		IPR008991	Translation protein SH3-like domain		TIGRFAM	TIGR01080	rplX_A_E: ribosomal protein uL24	CDD	cd06089	KOW_RPL26
Zm00001d005754	Gene3D	G3DSA:3.30.160.20		IPR014720	Double-stranded RNA-binding domain
Zm00001d005756	Pfam	PF00365	Phosphofructokinase	IPR000023	Phosphofructokinase domain	GO:0003872|GO:0006096	KEGG: 00010+2.7.1.11|KEGG: 00030+2.7.1.11|KEGG: 00051+2.7.1.11|KEGG: 00052+2.7.1.11|KEGG: 00680+2.7.1.11|MetaCyc: PWY-1042|MetaCyc: PWY-1861|MetaCyc: PWY-5484|MetaCyc: PWY-7385|Reactome: R-HSA-70171		SUPERFAMILY	SSF53784		Gene3D	G3DSA:3.40.50.450		PRINTS	PR00476	ATP-dependent phosphofructokinase family signature	IPR022953	ATP-dependent 6-phosphofructokinase	GO:0003872|GO:0006002|GO:0006096	KEGG: 00010+2.7.1.11|KEGG: 00030+2.7.1.11|KEGG: 00051+2.7.1.11|KEGG: 00052+2.7.1.11|KEGG: 00680+2.7.1.11|MetaCyc: PWY-1042|MetaCyc: PWY-1861|MetaCyc: PWY-5484|MetaCyc: PWY-7385|Reactome: R-HSA-70171
Zm00001d005756	PRINTS	PR00476	ATP-dependent phosphofructokinase family signature	IPR022953	ATP-dependent 6-phosphofructokinase	GO:0003872|GO:0006002|GO:0006096	KEGG: 00010+2.7.1.11|KEGG: 00030+2.7.1.11|KEGG: 00051+2.7.1.11|KEGG: 00052+2.7.1.11|KEGG: 00680+2.7.1.11|MetaCyc: PWY-1042|MetaCyc: PWY-1861|MetaCyc: PWY-5484|MetaCyc: PWY-7385|Reactome: R-HSA-70171		SUPERFAMILY	SSF53784		IPR000023	Phosphofructokinase domain	GO:0003872|GO:0006096	KEGG: 00010+2.7.1.11|KEGG: 00030+2.7.1.11|KEGG: 00051+2.7.1.11|KEGG: 00052+2.7.1.11|KEGG: 00680+2.7.1.11|MetaCyc: PWY-1042|MetaCyc: PWY-1861|MetaCyc: PWY-5484|MetaCyc: PWY-7385|Reactome: R-HSA-70171		Gene3D	G3DSA:3.40.50.460		Pfam	PF00365	Phosphofructokinase
Zm00001d005756	SUPERFAMILY	SSF53784		IPR000023	Phosphofructokinase domain	GO:0003872|GO:0006096	KEGG: 00010+2.7.1.11|KEGG: 00030+2.7.1.11|KEGG: 00051+2.7.1.11|KEGG: 00052+2.7.1.11|KEGG: 00680+2.7.1.11|MetaCyc: PWY-1042|MetaCyc: PWY-1861|MetaCyc: PWY-5484|MetaCyc: PWY-7385|Reactome: R-HSA-70171		Gene3D	G3DSA:3.40.50.450		PRINTS	PR00476	ATP-dependent phosphofructokinase family signature	IPR022953	ATP-dependent 6-phosphofructokinase	GO:0003872|GO:0006002|GO:0006096	KEGG: 00010+2.7.1.11|KEGG: 00030+2.7.1.11|KEGG: 00051+2.7.1.11|KEGG: 00052+2.7.1.11|KEGG: 00680+2.7.1.11|MetaCyc: PWY-1042|MetaCyc: PWY-1861|MetaCyc: PWY-5484|MetaCyc: PWY-7385|Reactome: R-HSA-70171		Pfam	PF00365	Phosphofructokinase
Zm00001d005756	SUPERFAMILY	SSF53784		IPR000023	Phosphofructokinase domain	GO:0003872|GO:0006096	KEGG: 00010+2.7.1.11|KEGG: 00030+2.7.1.11|KEGG: 00051+2.7.1.11|KEGG: 00052+2.7.1.11|KEGG: 00680+2.7.1.11|MetaCyc: PWY-1042|MetaCyc: PWY-1861|MetaCyc: PWY-5484|MetaCyc: PWY-7385|Reactome: R-HSA-70171		PRINTS	PR00476	ATP-dependent phosphofructokinase family signature	IPR022953	ATP-dependent 6-phosphofructokinase	GO:0003872|GO:0006002|GO:0006096	KEGG: 00010+2.7.1.11|KEGG: 00030+2.7.1.11|KEGG: 00051+2.7.1.11|KEGG: 00052+2.7.1.11|KEGG: 00680+2.7.1.11|MetaCyc: PWY-1042|MetaCyc: PWY-1861|MetaCyc: PWY-5484|MetaCyc: PWY-7385|Reactome: R-HSA-70171		Gene3D	G3DSA:3.40.50.450		Pfam	PF00365	Phosphofructokinase
Zm00001d005849	MobiDBLite	mobidb-lite	consensus disorder prediction	SMART	SM00698		IPR003409	MORN motif		Pfam	PF02493	MORN repeat	Gene3D	G3DSA:2.20.110.10		SUPERFAMILY	SSF82185
Zm00001d006087	Pfam	PF02902	Ulp1 protease family, C-terminal catalytic domain	IPR003653	Ulp1 protease family, C-terminal catalytic domain	GO:0006508|GO:0008234		SUPERFAMILY	SSF54001
Zm00001d006944	ProSiteProfiles	PS50816	NAF domain profile.	IPR018451	NAF/FISL domain	GO:0007165 signal transduction	KEGG: 04150+2.7.11.1|KEGG: 04151+2.7.11.1		SUPERFAMILY	SSF56112		IPR011009	Protein kinase-like domain		Pfam	PF00069	Protein kinase domain	IPR000719	Protein kinase domain	GO:0004672|GO:0005524|GO:0006468		CDD	cd12195	CIPK_C	Gene3D	G3DSA:1.10.510.10		ProSiteProfiles	PS50011	Protein kinase domain profile.	SMART	SM00220		ProSitePatterns	PS00108	Serine/Threonine protein kinases active-site signature.	IPR008271	Serine/threonine-protein kinase, active site	GO:0004672|GO:0006468		Pfam	PF03822	NAF domain	IPR004041	NAF domain	GO:0007165 signal transduction	KEGG: 04150+2.7.11.1|KEGG: 04151+2.7.11.1
Zm00001d007079	MobiDBLite	mobidb-lite	consensus disorder prediction	Gene3D	G3DSA:1.20.90.10		IPR016090	Phospholipase A2 domain	GO:0004623|GO:0006644|GO:0050482	KEGG: 00564+3.1.1.4|KEGG: 00565+3.1.1.4|KEGG: 00590+3.1.1.4|KEGG: 00591+3.1.1.4|KEGG: 00592+3.1.1.4|MetaCyc: PWY-6803|MetaCyc: PWY-7409|MetaCyc: PWY-7416|MetaCyc: PWY-7417|MetaCyc: PWY-7783		Coils	Coil		SUPERFAMILY	SSF48619
Zm00001d007081	Coils	Coil		Gene3D	G3DSA:1.10.555.10		IPR000198	Rho GTPase-activating protein domain	GO:0007165 signal transduction	Reactome: R-HSA-194840		Pfam	PF00169	PH domain	IPR001849	Pleckstrin homology domain		Pfam	PF14389	Leucine-zipper of ternary complex factor MIP1	IPR025757	Ternary complex factor MIP1, leucine-zipper		MobiDBLite	mobidb-lite	consensus disorder prediction	Gene3D	G3DSA:2.30.29.30		IPR011993	PH domain-like		SUPERFAMILY	SSF50729		ProSiteProfiles	PS50003	PH domain profile.	SUPERFAMILY	SSF48350		IPR008936	Rho GTPase activation protein	GO:0007165 signal transduction		ProSiteProfiles	PS50238	Rho GTPase-activating proteins domain profile.	SMART
Zm00001d007081	SUPERFAMILY	SSF48350		IPR008936	Rho GTPase activation protein	GO:0007165 signal transduction		Coils	Coil		MobiDBLite	mobidb-lite	consensus disorder prediction	Gene3D	G3DSA:1.10.555.10		IPR000198	Rho GTPase-activating protein domain	GO:0007165 signal transduction	Reactome: R-HSA-194840		ProSiteProfiles	PS50238	Rho GTPase-activating proteins domain profile.	Pfam	PF14389	Leucine-zipper of ternary complex factor MIP1	IPR025757	Ternary complex factor MIP1, leucine-zipper		CDD	cd00159	RhoGAP	Pfam	PF00620	RhoGAP domain
Zm00001d007082	PIRSF	PIRSF037274		IPR017163	Phosphatidylinositol-4-phosphate 5-kinase, plant	GO:0005524|GO:0016308	KEGG: 00562+2.7.1.68|KEGG: 04070+2.7.1.68|MetaCyc: PWY-6351|MetaCyc: PWY-6352		ProSiteProfiles	PS51455	Phosphatidylinositol phosphate kinase (PIPK) domain profile.	IPR002498	Phosphatidylinositol-4-phosphate 5-kinase, core	GO:0016307|GO:0046488		SUPERFAMILY	SSF56104		SMART	SM00330		Gene3D	G3DSA:3.30.800.10		IPR027484	Phosphatidylinositol-4-phosphate 5-kinase, N-terminal domain		CDD	cd00139	PIPKc	SUPERFAMILY	SSF82185		MobiDBLite	mobidb-lite	consensus disorder prediction	Gene3D	G3DSA:3.30.810.10		IPR027483	Phosphatidylinositol-4-phosphate 5-kinase, C-terminal		Gene3D	G3DSA:2.20.110.10		SMART	SM00698		IPR003409
Zm00001d007161	ProSitePatterns	PS00436	Peroxidases active site signature.	IPR019794	Peroxidase, active site	GO:0004601|GO:0055114		PRINTS	PR00458	Haem peroxidase superfamily signature	IPR002016	Haem peroxidase, plant/fungal/bacterial	GO:0004601|GO:0006979|GO:0020037|GO:0055114		PRINTS	PR00461	Plant peroxidase signature	IPR000823	Plant peroxidase	GO:0004601|GO:0006979|GO:0020037|GO:0055114	KEGG: 00940+1.11.1.7|MetaCyc: PWY-5461|MetaCyc: PWY-5466|MetaCyc: PWY-5469|MetaCyc: PWY-6824|MetaCyc: PWY-7214|MetaCyc: PWY-7445		CDD	cd00693	secretory_peroxidase	IPR033905	Secretory peroxidase	GO:0004601|GO:0042744	KEGG: 00940+1.11.1.7|MetaCyc: PWY-5461|MetaCyc: PWY-5466|MetaCyc: PWY-5469|MetaCyc: PWY-6824|MetaCyc: PWY-7214|MetaCyc: PWY-7445		ProSiteProfiles	PS50873	Plant heme peroxidase family profile.	SUPERFAMILY	SSF48113		IPR010255	Haem peroxidase	GO:0004601|GO:0006979|GO:0020037|GO:0055114		ProSitePatterns	PS00435	Peroxidases proximal heme-ligand signature.	IPR019793	Peroxidases heam-ligand binding site		Reactome: R-HSA-2408557		Gene3D
Zm00001d007167	ProSitePatterns	PS00107	Protein kinases ATP-binding region signature.	IPR017441	Protein kinase, ATP binding site	GO:0005524 ATP binding		Pfam	PF03822	NAF domain	IPR004041	NAF domain	GO:0007165 signal transduction	KEGG: 04150+2.7.11.1|KEGG: 04151+2.7.11.1		CDD	cd12195	CIPK_C	Gene3D	G3DSA:3.30.200.20		SUPERFAMILY	SSF56112		IPR011009	Protein kinase-like domain		ProSitePatterns	PS00108	Serine/Threonine protein kinases active-site signature.	IPR008271	Serine/threonine-protein kinase, active site	GO:0004672|GO:0006468		Gene3D	G3DSA:1.10.510.10		SMART	SM00220		IPR000719	Protein kinase domain	GO:0004672|GO:0005524|GO:0006468		Gene3D	G3DSA:3.30.310.80		IPR028375	KA1 domain/Ssp2, C-terminal
Zm00001d007168	MobiDBLite	mobidb-lite	consensus disorder prediction	Pfam	PF04844	Transcriptional repressor, ovate	IPR006458	Ovate protein family, C-terminal		ProSiteProfiles	PS51754	OVATE domain profile.	TIGRFAM	TIGR01568	A_thal_3678: uncharacterized plant-specific domain TIGR01568
Zm00001d007169	MobiDBLite	mobidb-lite	consensus disorder prediction	Gene3D	G3DSA:3.30.460.10		CDD	cd05402	NT_PAP_TUTase	SUPERFAMILY	SSF81631		SUPERFAMILY	SSF81301
Zm00001d007172	MobiDBLite	mobidb-lite	consensus disorder prediction	SUPERFAMILY	SSF57959		Pfam	PF00170	bZIP transcription factor	IPR004827	Basic-leucine zipper domain	GO:0003700|GO:0006355|GO:0043565		ProSiteProfiles	PS50217	Basic-leucine zipper (bZIP) domain profile.	Coils	Coil		SMART	SM00338		Gene3D	G3DSA:1.20.5.170		CDD	cd14703	bZIP_plant_RF2
Zm00001d007173	ProSiteProfiles	PS51050	Zinc finger CW-type profile.	IPR011124	Zinc finger, CW-type	GO:0008270 zinc ion binding		SMART	SM01019		IPR003340	B3 DNA binding domain	GO:0003677 DNA binding		Gene3D	G3DSA:2.40.330.10		IPR015300	DNA-binding pseudobarrel domain		MobiDBLite	mobidb-lite	consensus disorder prediction	SUPERFAMILY	SSF101936		Pfam	PF02362	B3 DNA binding domain	ProSiteProfiles	PS50863	B3 DNA-binding domain profile.	CDD	cd10017	B3_DNA	Pfam	PF07496	CW-type Zinc Finger
Zm00001d007272	Pfam	PF07651	ANTH domain	IPR011417	AP180 N-terminal homology (ANTH) domain	GO:0005543 phospholipid binding	Reactome: R-HSA-8856828		MobiDBLite	mobidb-lite	consensus disorder prediction	Gene3D	G3DSA:1.25.40.90		IPR008942	ENTH/VHS		SUPERFAMILY	SSF48464		Gene3D	G3DSA:1.20.58.150		IPR014712	Phosphoinositide-binding clathrin adaptor, domain 2	GO:0005545|GO:0030136|GO:0030276|GO:0048268	Reactome: R-HSA-8856825|Reactome: R-HSA-8856828		ProSiteProfiles	PS50942	ENTH domain profile.	IPR013809	ENTH domain		SUPERFAMILY	SSF89009
Zm00001d007274	SMART	SM00612		IPR006652	Kelch repeat type 1	GO:0005515 protein binding		Pfam	PF01344	Kelch motif	Pfam	PF00646	F-box domain	IPR001810	F-box domain	GO:0005515 protein binding		SUPERFAMILY	SSF117281		Gene3D	G3DSA:2.130.10.80		IPR015916	Galactose oxidase, beta-propeller		MobiDBLite	mobidb-lite	consensus disorder prediction	SUPERFAMILY	SSF81383		Gene3D	G3DSA:1.20.1280.50
Zm00001d007327	Pfam	PF04669	Polysaccharide biosynthesis	IPR021148	Polysaccharide biosynthesis domain		TIGRFAM	TIGR01627	A_thal_3515: uncharacterized plant-specific domain TIGR01627	IPR006514	IRX15/IRX15L/IGXM	GO:0045492 xylan biosynthetic process
Zm00001d007496	Pfam	PF06886	Targeting protein for Xklp2 (TPX2)	IPR027329	TPX2, C-terminal		Reactome: R-HSA-6804756|Reactome: R-HSA-8854518		MobiDBLite	mobidb-lite	consensus disorder prediction	Coils	Coil
Zm00001d007498	MobiDBLite	mobidb-lite	consensus disorder prediction
Zm00001d007499	Pfam	PF03547	Membrane transport protein	IPR004776	Membrane transport protein	GO:0016021|GO:0055085
Zm00001d007500	MobiDBLite	mobidb-lite	consensus disorder prediction	PIRSF	PIRSF036578		IPR012178	Replication factor C subunit 1	GO:0003677|GO:0003689|GO:0005524|GO:0005663|GO:0006260|GO:0006281	Reactome: R-HSA-110312|Reactome: R-HSA-110314|Reactome: R-HSA-110320|Reactome: R-HSA-174411|Reactome: R-HSA-5651801|Reactome: R-HSA-5655862|Reactome: R-HSA-5656121|Reactome: R-HSA-5656169|Reactome: R-HSA-5685942|Reactome: R-HSA-5696397|Reactome: R-HSA-5696400|Reactome: R-HSA-6782135|Reactome: R-HSA-6782210|Reactome: R-HSA-69091		Gene3D	G3DSA:1.10.8.60		SMART	SM00382		IPR003593	AAA+ ATPase domain		ProSiteProfiles	PS50172	BRCT domain profile.	IPR001357	BRCT domain		Pfam	PF00004	ATPase family associated with various cellular activities (AAA)	IPR003959	ATPase, AAA-type, core	GO:0005524 ATP binding		SUPERFAMILY	SSF48019		IPR008921	DNA polymerase III, clamp loader complex, gamma/delta/delta subunit, C-terminal	GO:0003677|GO:0006260	Reactome: R-HSA-110312|Reactome: R-HSA-110314|Reactome: R-HSA-110320|Reactome: R-HSA-174411|Reactome: R-HSA-5651801|Reactome: R-HSA-5655862|Reactome: R-HSA-5656121|Reactome: R-HSA-5656169|Reactome: R-HSA-5685942|Reactome: R-HSA-5696397|Reactome: R-HSA-5696400|Reactome: R-HSA-6782135|Reactome: R-HSA-6782210|Reactome: R-HSA-69091		Gene3D	G3DSA:3.40.50.10190		SUPERFAMILY	SSF52113		Gene3D	G3DSA:3.40.50.300
Zm00001d007525	Pfam	PF00046	Homeobox domain	IPR001356	Homeobox domain	GO:0003677 DNA binding		CDD	cd00086	homeodomain	MobiDBLite	mobidb-lite	consensus disorder prediction	SUPERFAMILY	SSF46689		IPR009057	Homeodomain-like	GO:0003677 DNA binding		Gene3D	G3DSA:1.10.10.60
Zm00001d007531	ProSiteProfiles	PS51375	Pentatricopeptide (PPR) repeat profile.	IPR002885	Pentatricopeptide repeat		TIGRFAM	TIGR00756	PPR: pentatricopeptide repeat domain	MobiDBLite	mobidb-lite	consensus disorder prediction	Pfam	PF01535	PPR repeat	Gene3D	G3DSA:1.25.40.10		IPR011990	Tetratricopeptide-like helical domain	GO:0005515 protein binding		Pfam	PF13041	PPR repeat family	SUPERFAMILY	SSF48452
Zm00001d007532	Pfam	PF00069	Protein kinase domain	IPR000719	Protein kinase domain	GO:0004672|GO:0005524|GO:0006468		SUPERFAMILY	SSF56112		IPR011009	Protein kinase-like domain		Gene3D	G3DSA:1.10.510.10		ProSiteProfiles	PS50011	Protein kinase domain profile.
Zm00001d007546	MobiDBLite	mobidb-lite	consensus disorder prediction	SUPERFAMILY	SSF57863
Zm00001d007548	ProSiteProfiles	PS51375	Pentatricopeptide (PPR) repeat profile.	IPR002885	Pentatricopeptide repeat		TIGRFAM	TIGR00756	PPR: pentatricopeptide repeat domain	Gene3D	G3DSA:3.40.190.10		MobiDBLite	mobidb-lite	consensus disorder prediction	Gene3D	G3DSA:1.25.40.10		IPR011990	Tetratricopeptide-like helical domain	GO:0005515 protein binding		Pfam	PF13041	PPR repeat family	SUPERFAMILY	SSF48452		Pfam	PF01535	PPR repeat
Zm00001d007573	ProSitePatterns	PS01278	Methylthiotransferase radical SAM domain signature.	IPR020612	Methylthiotransferase, conserved site	GO:0051539 4 iron, 4 sulfur cluster binding		TIGRFAM	TIGR01574	miaB-methiolase: tRNA-i(6)A37 thiotransferase enzyme MiaB	SFLD	SFLDF00295	threonylcarbamoyladenosine tRNA methylthiotransferase	ProSiteProfiles	PS51449	Methylthiotransferase N-terminal domain profile.	IPR013848	Methylthiotransferase, N-terminal	GO:0003824|GO:0009451|GO:0051539		TIGRFAM	TIGR00089	TIGR00089: radical SAM methylthiotransferase, MiaB/RimO family	IPR005839	Methylthiotransferase	GO:0016740|GO:0043412|GO:0051539		SFLD	SFLDF00273	(dimethylallyl)adenosine tRNA methylthiotransferase (MiaB-like)	Pfam	PF00919	Uncharacterized protein family UPF0004	SMART	SM00729		IPR006638	Elongator protein 3/MiaB/NifB	GO:0003824|GO:0051536		Gene3D	G3DSA:3.80.30.20		IPR023404	Radical SAM, alpha/beta horseshoe		ProSiteProfiles	PS50926	TRAM domain profile.
Zm00001d007575	Pfam	PF03478	Protein of unknown function (DUF295)	IPR005174	Domain unknown function DUF295
Zm00001d007581	Coils	Coil		Pfam	PF04755	PAP_fibrillin	IPR006843	Plastid lipid-associated protein/fibrillin conserved domain
Zm00001d007583	Pfam	PF00203	Ribosomal protein S19	IPR002222	Ribosomal protein S19/S15	GO:0003735|GO:0005840|GO:0006412	Reactome: R-HSA-156827|Reactome: R-HSA-156902|Reactome: R-HSA-1799339|Reactome: R-HSA-192823|Reactome: R-HSA-2408557|Reactome: R-HSA-6791226|Reactome: R-HSA-72649|Reactome: R-HSA-72689|Reactome: R-HSA-72695|Reactome: R-HSA-72702|Reactome: R-HSA-72706|Reactome: R-HSA-72764|Reactome: R-HSA-975956|Reactome: R-HSA-975957		ProSitePatterns	PS00323	Ribosomal protein S19 signature.	IPR020934	Ribosomal protein S19 conserved site	GO:0003723 RNA binding	Reactome: R-HSA-156827|Reactome: R-HSA-156902|Reactome: R-HSA-1799339|Reactome: R-HSA-192823|Reactome: R-HSA-2408557|Reactome: R-HSA-6791226|Reactome: R-HSA-72649|Reactome: R-HSA-72689|Reactome: R-HSA-72695|Reactome: R-HSA-72702|Reactome: R-HSA-72706|Reactome: R-HSA-72764|Reactome: R-HSA-975956|Reactome: R-HSA-975957		SUPERFAMILY	SSF54570		IPR023575	Ribosomal protein S19, superfamily	GO:0003735|GO:0005840|GO:0006412	Reactome: R-HSA-156827|Reactome: R-HSA-156902|Reactome: R-HSA-1799339|Reactome: R-HSA-192823|Reactome: R-HSA-2408557|Reactome: R-HSA-6791226|Reactome: R-HSA-72649|Reactome: R-HSA-72689|Reactome: R-HSA-72695|Reactome: R-HSA-72702|Reactome: R-HSA-72706|Reactome: R-HSA-72764|Reactome: R-HSA-975956|Reactome: R-HSA-975957		TIGRFAM	TIGR01050	rpsS_bact: ribosomal protein uS19	IPR005732	Ribosomal protein S19, bacterial-type	GO:0003735|GO:0006412|GO:0015935		Gene3D	G3DSA:3.30.860.10		Hamap	MF_00531	30S ribosomal protein S19 [rpsS].	PRINTS	PR00975	Ribosomal protein S19 family signature
Zm00001d007585	Pfam	PF06248	Centromere/kinetochore Zw10	IPR009361	RZZ complex, subunit Zw10	GO:0000775|GO:0005634|GO:0007067	Reactome: R-HSA-2467813|Reactome: R-HSA-2500257|Reactome: R-HSA-5663220|Reactome: R-HSA-6811434|Reactome: R-HSA-68877		Coils	Coil
Zm00001d007590	Pfam	PF03931	Skp1 family, tetramerisation domain	IPR016073	SKP1 component, POZ domain	GO:0006511 ubiquitin-dependent protein catabolic process	Reactome: R-HSA-983168		Gene3D	G3DSA:3.30.710.10		SUPERFAMILY	SSF54695		IPR011333	SKP1/BTB/POZ domain		SMART	SM00512		IPR001232	S-phase kinase-associated protein 1-like	GO:0006511 ubiquitin-dependent protein catabolic process	Reactome: R-HSA-983168		Pfam	PF01466	Skp1 family, dimerisation domain	IPR016072	SKP1 component, dimerisation	GO:0006511 ubiquitin-dependent protein catabolic process	Reactome: R-HSA-1169091|Reactome: R-HSA-1170546|Reactome: R-HSA-174113|Reactome: R-HSA-180534|Reactome: R-HSA-187577|Reactome: R-HSA-195253|Reactome: R-HSA-202424|Reactome: R-HSA-2122947|Reactome: R-HSA-2565942|Reactome: R-HSA-2644606|Reactome: R-HSA-2644607|Reactome: R-HSA-2871837|Reactome: R-HSA-2894862|Reactome: R-HSA-400253|Reactome: R-HSA-5607761|Reactome: R-HSA-5607764|Reactome: R-HSA-56107…		PIRSF	PIRSF028729		IPR016897	S-phase kinase-associated protein 1	GO:0006511 ubiquitin-dependent protein catabolic process	Reactome: R-HSA-1169091|Reactome: R-HSA-1170546|Reactome: R-HSA-174113|Reactome: R-HSA-180534|Reactome: R-HSA-187577|Reactome: R-HSA-195253|Reactome: R-HSA-202424|Reactome: R-HSA-2122947|Reactome: R-HSA-2565942|Reactome: R-HSA-2644606|Reactome: R-HSA-2644607|Reactome: R-HSA-2871837|Reactome: R-HSA-2894862|Reactome: R-HSA-400253|Reactome: R-HSA-5607761|Reactome: R-HSA-5607764|Reactome: R-HSA-56107…		SUPERFAMILY	SSF81382
Zm00001d007656	TIGRFAM	TIGR00878	purM: phosphoribosylformylglycinamidine cyclo-ligase	IPR004733	Phosphoribosylformylglycinamidine cyclo-ligase	GO:0004641|GO:0005737|GO:0006189	KEGG: 00230+6.3.3.1|MetaCyc: PWY-6121|MetaCyc: PWY-6122|MetaCyc: PWY-6277|Reactome: R-HSA-73817		Gene3D	G3DSA:3.90.650.10		IPR010918	AIR synthase-related protein, C-terminal domain		Gene3D	G3DSA:3.30.1330.10		IPR016188	PurM-like, N-terminal domain		Pfam	PF02769	AIR synthase related protein, C-terminal domain	Pfam	PF00586	AIR synthase related protein, N-terminal domain	SUPERFAMILY	SSF55326		CDD	cd02196	PurM	SUPERFAMILY	SSF56042
Zm00001d007657	MobiDBLite	mobidb-lite	consensus disorder prediction	Pfam	PF11250	Fantastic Four meristem regulator	IPR021410	The fantastic four family
Zm00001d007685	Pfam	PF00622	SPRY domain	IPR003877	SPRY domain	GO:0005515 protein binding		ProSiteProfiles	PS50188	B30.2/SPRY domain profile.	IPR001870	B30.2/SPRY domain		SUPERFAMILY	SSF49899		IPR013320	Concanavalin A-like lectin/glucanase domain		SMART	SM00449		CDD	cd12872	SPRY_Ash2
Zm00001d007718	Gene3D	G3DSA:2.60.120.330		IPR027443	Isopenicillin N synthase-like		Pfam	PF03171	2OG-Fe(II) oxygenase superfamily	IPR005123	Oxoglutarate/iron-dependent dioxygenase	GO:0016491|GO:0055114		ProSiteProfiles	PS51471	Fe(2+) 2-oxoglutarate dioxygenase domain profile.	SUPERFAMILY	SSF51197
Zm00001d007728	SUPERFAMILY	SSF52096		IPR029045	ClpP/crotonase-like domain		Pfam	PF16113	Enoyl-CoA hydratase/isomerase	IPR032259	Enoyl-CoA hydratase/isomerase, HIBYL-CoA-H type	GO:0003860 3-hydroxyisobutyryl-CoA hydrolase activity	Reactome: R-HSA-70895		Gene3D	G3DSA:3.90.226.10		CDD	cd06558	crotonase-like
Zm00001d007729	Pfam	PF03694	Erg28 like protein	IPR005352	Erg28	GO:0016021 integral component of membrane
Zm00001d007888	Pfam	PF00651	BTB/POZ domain	IPR000210	BTB/POZ domain	GO:0005515 protein binding		CDD	cd14736	SPOP_C_like_plant	ProSiteProfiles	PS50144	MATH/TRAF domain profile.	IPR002083	MATH/TRAF domain	GO:0005515 protein binding		SUPERFAMILY	SSF49599		IPR008974	TRAF-like	GO:0005515 protein binding		SUPERFAMILY	SSF54695		IPR011333	SKP1/BTB/POZ domain		Gene3D	G3DSA:3.30.710.10		Gene3D	G3DSA:2.60.210.10		SMART	SM00225		SMART	SM00061		CDD	cd00121	MATH	ProSiteProfiles	PS50097	BTB domain profile.
Zm00001d007919	Coils	Coil		ProSiteProfiles	PS50891	LOB domain profile.	IPR004883	Lateral organ boundaries, LOB		Pfam	PF03195	Protein of unknown function DUF260
Zm00001d007925	ProSiteProfiles	PS50042	cAMP/cGMP binding motif profile.	IPR000595	Cyclic nucleotide-binding domain		SMART	SM00100		CDD	cd00038	CAP_ED	Gene3D	G3DSA:1.10.287.630		SUPERFAMILY	SSF51206		IPR018490	Cyclic nucleotide-binding-like		Gene3D	G3DSA:2.60.120.10		IPR014710	RmlC-like jelly roll fold		Pfam	PF00520	Ion transport protein	IPR005821	Ion transport domain	GO:0005216|GO:0006811|GO:0016020|GO:0055085		Gene3D	G3DSA:1.10.287.70		Pfam	PF00027	Cyclic nucleotide-binding domain	SUPERFAMILY	SSF81324		MobiDBLite	mobidb-lite	consensus disorder prediction
Zm00001d007926	Pfam	PF03999	Microtubule associated protein (MAP65/ASE1 family)	Coils	Coil
Zm00001d007927	TIGRFAM	TIGR00756	PPR: pentatricopeptide repeat domain	IPR002885	Pentatricopeptide repeat		SUPERFAMILY	SSF81901		ProSiteProfiles	PS51375	Pentatricopeptide (PPR) repeat profile.	Pfam	PF12854	PPR repeat	Pfam	PF13041	PPR repeat family	Gene3D	G3DSA:1.25.40.10		IPR011990	Tetratricopeptide-like helical domain	GO:0005515 protein binding		Pfam	PF01535	PPR repeat
Zm00001d007930	Pfam	PF06454	Protein of unknown function (DUF1084)	IPR009457	Domain of unknown function DUF1084
Zm00001d007931	Pfam	PF13968	Domain of unknown function (DUF4220)	IPR025315	Domain of unknown function DUF4220		Coils	Coil		Pfam	PF04578	Protein of unknown function, DUF594	IPR007658	Protein of unknown function DUF594
Zm00001d007932	Gene3D	G3DSA:3.40.50.300		IPR027417	P-loop containing nucleoside triphosphate hydrolase		Pfam	PF00931	NB-ARC domain	IPR002182	NB-ARC	GO:0043531 ADP binding	Reactome: R-HSA-111458|Reactome: R-HSA-111459|Reactome: R-HSA-6803207		MobiDBLite	mobidb-lite	consensus disorder prediction	SUPERFAMILY	SSF52540
Zm00001d007935	Pfam	PF03018	Dirigent-like protein	IPR004265	Plant disease resistance response protein
Zm00001d007936	PIRSF	PIRSF029271		IPR001852	Pyridoxal 5'-phosphate synthase subunit PdxS/SNZ	GO:0042819|GO:0042823	KEGG: 00750+4.3.3.6|MetaCyc: PWY-6466		ProSiteProfiles	PS51129	PdxS/SNZ family profile.	TIGRFAM	TIGR00343	TIGR00343: pyridoxal 5'-phosphate synthase, synthase subunit Pdx1	SUPERFAMILY	SSF51366		IPR011060	Ribulose-phosphate binding barrel	GO:0003824|GO:0008152		CDD	cd04727	pdxS	Hamap	MF_01824	Pyridoxal 5'-phosphate synthase subunit PdxS [pdxS].	Gene3D	G3DSA:3.20.20.70		IPR013785	Aldolase-type TIM barrel	GO:0003824 catalytic activity		Pfam	PF01680	SOR/SNZ family	IPR033755	PdxS/SNZ N-terminal domain		KEGG: 00750+4.3.3.6|MetaCyc: PWY-6466		ProSitePatterns	PS01235	PdxS/SNZ family signature.
Zm00001d007937	Gene3D	G3DSA:3.40.640.10		IPR015421	Pyridoxal phosphate-dependent transferase, major region, subdomain 1	GO:0003824 catalytic activity		SUPERFAMILY	SSF53383		IPR015424	Pyridoxal phosphate-dependent transferase		CDD	cd00609	AAT_like	Pfam	PF00155	Aminotransferase class I and II	IPR004839	Aminotransferase, class I/classII	GO:0009058|GO:0030170		Gene3D	G3DSA:3.90.1150.10		IPR015422	Pyridoxal phosphate-dependent transferase, major region, subdomain 2	GO:0003824 catalytic activity
Zm00001d007943	MobiDBLite	mobidb-lite	consensus disorder prediction
Zm00001d007945	Gene3D	G3DSA:2.30.40.10		IPR011059	Metal-dependent hydrolase, composite domain	GO:0016810 hydrolase activity, acting on carbon-nitrogen (but not peptide) bonds		SUPERFAMILY	SSF54111		IPR002026	Urease, gamma/gamma-beta subunit	GO:0016151|GO:0043419	KEGG: 00220+3.5.1.5|KEGG: 00230+3.5.1.5|KEGG: 00791+3.5.1.5|MetaCyc: PWY-5704		CDD	cd00390	Urease_gamma	ProDom	PD002319	SUBUNIT GAMMA HYDROLASE UREASE UREA AMIDOHYDROLASE UREASE ALPHA GAMMA/BETA METAL-BINDING	CDD	cd00407	Urease_beta	IPR002019	Urease, beta subunit		KEGG: 00220+3.5.1.5|KEGG: 00230+3.5.1.5|KEGG: 00791+3.5.1.5|MetaCyc: PWY-5704		Pfam	PF01979	Amidohydrolase family	IPR006680	Amidohydrolase-related	GO:0016787 hydrolase activity		CDD	cd00375	Urease_alpha	IPR005848	Urease, alpha subunit	GO:0006807|GO:0009039|GO:0016151	KEGG: 00220+3.5.1.5|KEGG: 00230+3.5.1.5|KEGG: 00791+3.5.1.5|MetaCyc: PWY-5704		Gene3D	G3DSA:3.30.280.10		Pfam	PF00449
Zm00001d007947	MobiDBLite	mobidb-lite	consensus disorder prediction	Pfam	PF04004	Leo1-like protein	IPR007149	Leo1-like protein	GO:0006368|GO:0016570|GO:0016593	Reactome: R-HSA-112382|Reactome: R-HSA-201722|Reactome: R-HSA-674695|Reactome: R-HSA-75955
Zm00001d007948	SMART	SM00577		IPR004274	FCP1 homology domain		SUPERFAMILY	SSF56784		IPR023214	HAD-like domain		ProSiteProfiles	PS50969	FCP1 homology domain profile.	Gene3D	G3DSA:3.40.50.1000		Pfam	PF03031	NLI interacting factor-like phosphatase
Zm00001d007949	Coils	Coil		MobiDBLite	mobidb-lite	consensus disorder prediction	SMART	SM00432		IPR002100	Transcription factor, MADS-box	GO:0003677|GO:0046983	Reactome: R-HSA-375170		Pfam	PF01486	K-box region	IPR002487	Transcription factor, K-box	GO:0003700|GO:0005634|GO:0006355		ProSitePatterns	PS00350	MADS-box domain signature.	Pfam	PF00319	SRF-type transcription factor (DNA-binding and dimerisation domain)	ProSiteProfiles	PS50066	MADS-box domain profile.	SUPERFAMILY	SSF55455		PRINTS	PR00404	MADS domain signature	CDD	cd00265	MADS_MEF2_like	IPR033896	MADS MEF2-like	GO:0000165|GO:0000977|GO:0045944	Reactome: R-HSA-375170		ProSiteProfiles	PS51297	K-box domain profile.
Zm00001d008706	SUPERFAMILY	SSF81568		IPR003757	Photosystem I PsaL, reaction centre subunit XI	GO:0009522|GO:0009538|GO:0015979		Pfam	PF02605	Photosystem I reaction centre subunit XI	Gene3D	G3DSA:1.20.1240.10		ProDom	PD005947	PHOTOSYSTEM SUBUNIT I XI REACTION CENTER MEMBRANE PSI PHOTOSYNTHESIS V
Zm00001d008827	Pfam	PF01633	Choline/ethanolamine kinase	Gene3D	G3DSA:3.90.1200.10		Gene3D	G3DSA:3.10.450.110		SUPERFAMILY	SSF56112		IPR011009	Protein kinase-like domain		CDD	cd05157	ETNK_euk	Coils	Coil		MobiDBLite	mobidb-lite	consensus disorder prediction
Zm00001d008986	Gene3D	G3DSA:3.90.1150.10		IPR015422	Pyridoxal phosphate-dependent transferase, major region, subdomain 2	GO:0003824 catalytic activity		SUPERFAMILY	SSF53383		IPR015424	Pyridoxal phosphate-dependent transferase		Pfam	PF00202	Aminotransferase class-III	IPR005814	Aminotransferase class-III	GO:0008483|GO:0030170
Zm00001d008987	PRINTS	PR00463	E-class P450 group I signature	IPR002401	Cytochrome P450, E-class, group I	GO:0005506|GO:0016705|GO:0020037|GO:0055114		Pfam	PF00067	Cytochrome P450	IPR001128	Cytochrome P450	GO:0005506|GO:0016705|GO:0020037|GO:0055114		PRINTS	PR00385	P450 superfamily signature	ProSitePatterns	PS00086	Cytochrome P450 cysteine heme-iron ligand signature.	IPR017972	Cytochrome P450, conserved site	GO:0016705|GO:0055114		Gene3D	G3DSA:1.10.630.10		SUPERFAMILY	SSF48264
Zm00001d008989	Pfam	PF10197	N-terminal domain of CBF1 interacting co-repressor CIR	IPR019339	CBF1-interacting co-repressor CIR, N-terminal domain		SMART	SM01083
Zm00001d008994	Gene3D	G3DSA:1.20.1110.10		IPR023298	P-type ATPase, transmembrane domain		Reactome: R-HSA-936837		SUPERFAMILY	SSF81665		Pfam	PF00689	Cation transporting ATPase, C-terminus	IPR006068	Cation-transporting P-type ATPase, C-terminal		Reactome: R-HSA-936837		SUPERFAMILY	SSF56784		IPR023214	HAD-like domain
Zm00001d008996	Pfam	PF10255	RNA polymerase I-associated factor PAF67	IPR019382	Translation initiation factor 3 complex subunit L	GO:0003743|GO:0005737|GO:0005852	Reactome: R-HSA-156827|Reactome: R-HSA-72649|Reactome: R-HSA-72689|Reactome: R-HSA-72695|Reactome: R-HSA-72702|Reactome: R-HSA-72706		Hamap	MF_03011	Eukaryotic translation initiation factor 3 subunit L [EIF3L].
Zm00001d009000	Gene3D	G3DSA:3.30.1370.30		SUPERFAMILY	SSF56047		IPR000630	Ribosomal protein S8	GO:0003735|GO:0005840|GO:0006412	Reactome: R-HSA-156827|Reactome: R-HSA-156902|Reactome: R-HSA-1799339|Reactome: R-HSA-192823|Reactome: R-HSA-2408557|Reactome: R-HSA-6791226|Reactome: R-HSA-72649|Reactome: R-HSA-72689|Reactome: R-HSA-72695|Reactome: R-HSA-72702|Reactome: R-HSA-72706|Reactome: R-HSA-72764|Reactome: R-HSA-975956|Reactome: R-HSA-975957		Hamap	MF_01302_A	30S ribosomal protein S8 [rpsH].	Gene3D	G3DSA:3.30.1490.10		Pfam	PF00410	Ribosomal protein S8	ProSitePatterns	PS00053	Ribosomal protein S8 signature.
Zm00001d009003	PRINTS	PR00320	G protein beta WD-40 repeat signature	IPR020472	G-protein beta WD-40 repeat		MobiDBLite	mobidb-lite	consensus disorder prediction	Pfam	PF00400	WD domain, G-beta repeat	IPR001680	WD40 repeat	GO:0005515 protein binding		ProSiteProfiles	PS50082	Trp-Asp (WD) repeats profile.	ProSiteProfiles	PS50294	Trp-Asp (WD) repeats circular profile.	IPR017986	WD40-repeat-containing domain	GO:0005515 protein binding		SUPERFAMILY	SSF50978		Gene3D	G3DSA:2.130.10.10		IPR015943	WD40/YVTN repeat-like-containing domain	GO:0005515 protein binding		SMART	SM00320
Zm00001d009004	MobiDBLite	mobidb-lite	consensus disorder prediction	Pfam	PF13691	tRNase Z endonuclease	IPR027794	tRNase Z endonuclease	GO:0008033 tRNA processing	Reactome: R-HSA-6784531|Reactome: R-HSA-6785470|Reactome: R-HSA-8868766		SUPERFAMILY	SSF56281		IPR001279	Metallo-beta-lactamase		Gene3D	G3DSA:3.60.15.10
Zm00001d009005	SMART	SM00288		IPR002014	VHS domain	GO:0006886 intracellular protein transport		MobiDBLite	mobidb-lite	consensus disorder prediction	SUPERFAMILY	SSF48371		IPR016024	Armadillo-type fold	GO:0005488 binding		Gene3D	G3DSA:1.25.40.90		IPR008942	ENTH/VHS		Pfam	PF01417	ENTH domain	IPR013809	ENTH domain		ProSiteProfiles	PS50179	VHS domain profile.	CDD	cd03572	ENTH_epsin_related
Zm00001d009007	Gene3D	G3DSA:3.10.110.10		IPR016135	Ubiquitin-conjugating enzyme/RWD-like		ProSiteProfiles	PS50127	Ubiquitin-conjugating enzymes family profile.	IPR000608	Ubiquitin-conjugating enzyme E2		Reactome: R-HSA-983168		SMART	SM00212		SUPERFAMILY	SSF54495		CDD	cd00195	UBCc	Pfam	PF00179	Ubiquitin-conjugating enzyme
Zm00001d009008	CDD	cd14798	RX-CC_like	Gene3D	G3DSA:3.80.10.10		IPR032675	Leucine-rich repeat domain, L domain-like		SUPERFAMILY	SSF52058
Zm00001d009009	MobiDBLite	mobidb-lite	consensus disorder prediction
Zm00001d009016	Pfam	PF01373	Glycosyl hydrolase family 14	IPR001554	Glycoside hydrolase, family 14	GO:0000272|GO:0016161	KEGG: 00500+3.2.1.2|MetaCyc: PWY-6724|MetaCyc: PWY-842		SUPERFAMILY	SSF51445		IPR017853	Glycoside hydrolase superfamily		Gene3D	G3DSA:3.20.20.80		IPR013781	Glycoside hydrolase, catalytic domain	GO:0005975 carbohydrate metabolic process		MobiDBLite	mobidb-lite	consensus disorder prediction	PRINTS	PR00750	Beta-amylase (glycosyl hydrolase family 14) signature
Zm00001d009019	Pfam	PF05694	56kDa selenium binding protein (SBP56)	IPR008826	Selenium-binding protein	GO:0008430 selenium binding
Zm00001d009022	Pfam	PF05368	NmrA-like family	IPR008030	NmrA-like domain		Reactome: R-HSA-70635		SUPERFAMILY	SSF51735		IPR016040	NAD(P)-binding domain		Gene3D	G3DSA:3.90.25.10		CDD	cd05259	PCBER_SDR_a	Gene3D	G3DSA:3.40.50.720
Zm00001d009026	Pfam	PF02458	Transferase family	IPR003480	Transferase	GO:0016747 transferase activity, transferring acyl groups other than amino-acyl groups		MobiDBLite	mobidb-lite	consensus disorder prediction	Gene3D	G3DSA:3.30.559.10		IPR023213	Chloramphenicol acetyltransferase-like domain		Reactome: R-HSA-389661
Zm00001d009028	Pfam	PF03151	Triose-phosphate Transporter family	IPR004853	Sugar phosphate transporter domain		TIGRFAM	TIGR00817	tpt: Tpt phosphate/phosphoenolpyruvate translocator	IPR004696	Triose phosphate/phosphoenolpyruvate translocator	GO:0005215|GO:0006810|GO:0016021		SUPERFAMILY	SSF103481
Zm00001d009029	Pfam	PF13855	Leucine rich repeat	IPR001611	Leucine-rich repeat	GO:0005515 protein binding		ProSitePatterns	PS00108	Serine/Threonine protein kinases active-site signature.	IPR008271	Serine/threonine-protein kinase, active site	GO:0004672|GO:0006468		Pfam	PF08263	Leucine rich repeat N-terminal domain	IPR013210	Leucine-rich repeat-containing N-terminal, plant-type		SUPERFAMILY	SSF52047		SUPERFAMILY	SSF52058		IPR032675	Leucine-rich repeat domain, L domain-like		SUPERFAMILY	SSF56112		IPR011009	Protein kinase-like domain		Gene3D	G3DSA:3.30.200.20		Gene3D	G3DSA:3.80.10.10		Pfam	PF00069	Protein kinase domain	IPR000719	Protein kinase domain	GO:0004672|GO:0005524|GO:0006468		SMART
Zm00001d009030	ProSitePatterns	PS00028	Zinc finger C2H2 type domain signature.	IPR007087	Zinc finger, C2H2	GO:0046872 metal ion binding		MobiDBLite	mobidb-lite	consensus disorder prediction	SMART	SM00355		IPR015880	Zinc finger, C2H2-like		Gene3D	G3DSA:3.30.160.60		IPR013087	Zinc finger C2H2-type/integrase DNA-binding domain	GO:0003676 nucleic acid binding		SUPERFAMILY	SSF57667		ProSiteProfiles	PS50157	Zinc finger C2H2 type domain profile.
Zm00001d009031	Gene3D	G3DSA:3.30.1330.80		Pfam	PF03479	Domain of unknown function (DUF296)	IPR005175	PPC domain		MobiDBLite	mobidb-lite	consensus disorder prediction	CDD	cd11378	DUF296	SUPERFAMILY	SSF117856		ProSiteProfiles	PS51742	PPC domain profile profile.
Zm00001d009032	Pfam	PF04885	Stigma-specific protein, Stig1	IPR006969	Stigma-specific protein Stig1
Zm00001d009037	Gene3D	G3DSA:3.40.50.300		IPR027417	P-loop containing nucleoside triphosphate hydrolase		CDD	cd03232	ABCG_PDR_domain2	IPR034003	ATP-binding cassette transporter, PDR-like subfamily G, domain 2		Pfam	PF00005	ABC transporter	IPR003439	ABC transporter-like	GO:0005524|GO:0016887		Pfam	PF01061	ABC-2 type transporter	IPR013525	ABC-2 type transporter	GO:0016020 membrane	Reactome: R-HSA-1369062		Pfam	PF08370	Plant PDR ABC transporter associated	IPR013581	Plant PDR ABC transporter associated		SUPERFAMILY	SSF52540		ProSiteProfiles	PS50893	ATP-binding cassette, ABC transporter-type domain profile.	SMART	SM00382		IPR003593	AAA+ ATPase domain		CDD	cd03233	ABCG_PDR_domain1	IPR034001
Zm00001d009037	Gene3D	G3DSA:3.40.50.300		IPR027417	P-loop containing nucleoside triphosphate hydrolase		Pfam	PF14510	ABC-transporter extracellular N-terminal	IPR029481	ABC-transporter extracellular N-terminal domain		Pfam	PF08370	Plant PDR ABC transporter associated	IPR013581	Plant PDR ABC transporter associated		SMART	SM00382		IPR003593	AAA+ ATPase domain		MobiDBLite	mobidb-lite	consensus disorder prediction	CDD	cd03232	ABCG_PDR_domain2	IPR034003	ATP-binding cassette transporter, PDR-like subfamily G, domain 2		ProSiteProfiles	PS50893	ATP-binding cassette, ABC transporter-type domain profile.	IPR003439	ABC transporter-like	GO:0005524|GO:0016887		Pfam	PF00005	ABC transporter	SUPERFAMILY	SSF52540		CDD	cd03233	ABCG_PDR_domain1
Zm00001d009041	MobiDBLite	mobidb-lite	consensus disorder prediction
Zm00001d009046	Pfam	PF00280	Potato inhibitor I family	IPR000864	Proteinase inhibitor I13, potato inhibitor I	GO:0004867|GO:0009611		SUPERFAMILY	SSF54654		Gene3D	G3DSA:3.30.10.10
Zm00001d009047	MobiDBLite	mobidb-lite	consensus disorder prediction
Zm00001d009049	Gene3D	G3DSA:3.30.10.10		Pfam	PF00280	Potato inhibitor I family	IPR000864	Proteinase inhibitor I13, potato inhibitor I	GO:0004867|GO:0009611		Coils	Coil		SUPERFAMILY	SSF54654
Zm00001d009054	MobiDBLite	mobidb-lite	consensus disorder prediction
Zm00001d009055	Pfam	PF00069	Protein kinase domain	IPR000719	Protein kinase domain	GO:0004672|GO:0005524|GO:0006468		SMART	SM00220		ProSitePatterns	PS00107	Protein kinases ATP-binding region signature.	IPR017441	Protein kinase, ATP binding site	GO:0005524 ATP binding		CDD	cd14137	STKc_GSK3	MobiDBLite	mobidb-lite	consensus disorder prediction	Gene3D	G3DSA:3.30.200.20		ProSitePatterns	PS00108	Serine/Threonine protein kinases active-site signature.	IPR008271	Serine/threonine-protein kinase, active site	GO:0004672|GO:0006468		ProSiteProfiles	PS50011	Protein kinase domain profile.	SUPERFAMILY	SSF56112		IPR011009	Protein kinase-like domain		Gene3D	G3DSA:1.10.510.10
Zm00001d009057	SMART	SM00710		IPR006626	Parallel beta-helix repeat		MobiDBLite	mobidb-lite	consensus disorder prediction	Pfam	PF00295	Glycosyl hydrolases family 28	IPR000743	Glycoside hydrolase, family 28	GO:0004650|GO:0005975		SUPERFAMILY	SSF51126		IPR011050	Pectin lyase fold/virulence factor		Gene3D	G3DSA:2.160.20.10		IPR012334	Pectin lyase fold
Zm00001d009087	Coils	Coil		Pfam	PF14144	Seed dormancy control	IPR025422	Transcription factor TGA like domain	GO:0006351|GO:0043565
Zm00001d009097	ProSitePatterns	PS00592	Glycosyl hydrolases family 9 active sites signature 1.	IPR018221	Glycoside hydrolase family 9, His active site		KEGG: 00500+3.2.1.4|MetaCyc: PWY-6788		SUPERFAMILY	SSF48208		IPR008928	Six-hairpin glycosidase-like	GO:0003824 catalytic activity		Gene3D	G3DSA:1.50.10.10		IPR012341	Six-hairpin glycosidase	GO:0003824 catalytic activity		Pfam	PF00759	Glycosyl hydrolase family 9	IPR001701	Glycoside hydrolase family 9	GO:0004553|GO:0005975	KEGG: 00500+3.2.1.4|MetaCyc: PWY-6788
Zm00001d009100	Pfam	PF02681	Divergent PAP2 family	IPR003832	Acid phosphatase/vanadium-dependent haloperoxidase-related		MobiDBLite	mobidb-lite	consensus disorder prediction
Zm00001d009101	MobiDBLite	mobidb-lite	consensus disorder prediction
Zm00001d009102	MobiDBLite	mobidb-lite	consensus disorder prediction	SUPERFAMILY	SSF51735		IPR016040	NAD(P)-binding domain		Gene3D	G3DSA:3.40.50.720		Pfam	PF05368	NmrA-like family	IPR008030	NmrA-like domain		Reactome: R-HSA-70635
Zm00001d009103	SMART	SM00380		IPR001471	AP2/ERF domain	GO:0003700|GO:0006355		Pfam	PF00847	AP2 domain	ProSiteProfiles	PS51032	AP2/ERF domain profile.	Gene3D	G3DSA:3.30.730.10		MobiDBLite	mobidb-lite	consensus disorder prediction	CDD	cd00018	AP2	SUPERFAMILY	SSF54171		IPR016177	DNA-binding domain	GO:0003677 DNA binding		PRINTS	PR00367	Ethylene responsive element binding protein signature	Coils	Coil
Zm00001d009106	ProSiteProfiles	PS50089	Zinc finger RING-type profile.	IPR001841	Zinc finger, RING-type	GO:0005515|GO:0008270		MobiDBLite	mobidb-lite	consensus disorder prediction	Pfam	PF13639	Ring finger domain	CDD	cd00162	RING	SUPERFAMILY	SSF57850		Gene3D	G3DSA:3.30.40.10		IPR013083	Zinc finger, RING/FYVE/PHD-type		SMART	SM00184
Zm00001d009108	SMART	SM00184		IPR001841	Zinc finger, RING-type	GO:0005515|GO:0008270		ProSiteProfiles	PS50089	Zinc finger RING-type profile.	ProSitePatterns	PS00518	Zinc finger RING-type signature.	IPR017907	Zinc finger, RING-type, conserved site		MobiDBLite	mobidb-lite	consensus disorder prediction	Gene3D	G3DSA:3.30.40.10		IPR013083	Zinc finger, RING/FYVE/PHD-type		SUPERFAMILY	SSF57850		CDD	cd00162	RING	Pfam	PF13920	Zinc finger, C3HC4 type (RING finger)
Zm00001d009110	CDD	cd15801	PMEI-like_1	SUPERFAMILY	SSF101148		IPR006501	Pectinesterase inhibitor domain	GO:0004857 enzyme inhibitor activity	KEGG: 00040+3.1.1.11|MetaCyc: PWY-1081|MetaCyc: PWY-7246|MetaCyc: PWY-7248		Gene3D	G3DSA:1.20.140.40		SMART	SM00856		Pfam	PF04043	Plant invertase/pectin methylesterase inhibitor	TIGRFAM	TIGR01614	PME_inhib: pectinesterase inhibitor domain
Zm00001d009111	Pfam	PF14379	MYB-CC type transfactor, LHEQLE motif	IPR025756	MYB-CC type transcription factor, LHEQLE-containing domain		Coils	Coil		MobiDBLite	mobidb-lite	consensus disorder prediction
Zm00001d009112	Pfam	PF04667	cAMP-regulated phosphoprotein/endosulfine conserved region	IPR006760	Endosulphine		Reactome: R-HSA-2465910		MobiDBLite	mobidb-lite	consensus disorder prediction
Zm00001d009113	SUPERFAMILY	SSF52540		IPR027417	P-loop containing nucleoside triphosphate hydrolase		Gene3D	G3DSA:3.40.50.300		Pfam	PF14214	Helitron helicase-like domain at N-terminus	IPR025476	Helitron helicase-like domain		Pfam	PF05970	PIF1-like helicase	IPR010285	DNA helicase Pif1-like	GO:0000723|GO:0003678|GO:0006281
Zm00001d009114	Pfam	PF05450	Nicastrin	IPR008710	Nicastrin	GO:0016021|GO:0016485	Reactome: R-HSA-1251985|Reactome: R-HSA-1474228|Reactome: R-HSA-193692|Reactome: R-HSA-1980148|Reactome: R-HSA-1980150|Reactome: R-HSA-205043|Reactome: R-HSA-2122948|Reactome: R-HSA-2644606|Reactome: R-HSA-2894862|Reactome: R-HSA-2979096|Reactome: R-HSA-3928665		SUPERFAMILY	SSF53187		Gene3D	G3DSA:3.40.630.10
Zm00001d009115	SUPERFAMILY	SSF160443		IPR002625	Smr domain		MobiDBLite	mobidb-lite	consensus disorder prediction	SMART	SM00463		ProSiteProfiles	PS50828	Smr domain profile.	Pfam	PF01713	Smr domain	Pfam	PF08590	Domain of unknown function (DUF1771)	IPR013899	Domain of unknown function DUF1771		Pfam	PF07816	Protein of unknown function (DUF1645)	IPR012442	Protein of unknown function DUF1645, plant		SMART	SM01162
Zm00001d009123	Gene3D	G3DSA:2.130.10.80		IPR015916	Galactose oxidase, beta-propeller		SMART	SM00612		IPR006652	Kelch repeat type 1	GO:0005515 protein binding		Pfam	PF13415	Galactose oxidase, central domain	MobiDBLite	mobidb-lite	consensus disorder prediction	Pfam	PF13418	Galactose oxidase, central domain	Gene3D	G3DSA:2.120.10.80		IPR015915	Kelch-type beta propeller	GO:0005515 protein binding		Pfam	PF01344	Kelch motif	SUPERFAMILY	SSF117281
Zm00001d009127	Gene3D	G3DSA:1.10.580.10		IPR016142	Citrate synthase-like, large alpha subdomain		Gene3D	G3DSA:1.10.230.10		IPR016143	Citrate synthase-like, small alpha subdomain		Reactome: R-HSA-163765|Reactome: R-HSA-75105		Pfam	PF00285	Citrate synthase, C-terminal domain	IPR002020	Citrate synthase	GO:0046912 transferase activity, transferring acyl groups, acyl groups converted into alkyl on transfer		Gene3D	G3DSA:3.40.50.261		IPR016102	Succinyl-CoA synthetase-like		KEGG: 00020+6.2.1.5|KEGG: 00640+6.2.1.5|KEGG: 00660+6.2.1.5|KEGG: 00720+6.2.1.5|MetaCyc: PWY-5392|MetaCyc: PWY-5537|MetaCyc: PWY-5538|MetaCyc: PWY-5690|MetaCyc: PWY-5913|MetaCyc: PWY-6728|MetaCyc: PWY-6969|MetaCyc: PWY-7384		CDD	cd06100	CCL_ACL-C	ProSitePatterns	PS01216	ATP-citrate lyase / succinyl-CoA ligases family signature 1.	IPR033847	ATP-citrate lyase/succinyl-CoA ligase, conserved site		SUPERFAMILY	SSF48256		ProSitePatterns	PS00399	ATP-citrate lyase / succinyl-CoA ligases family active site.	IPR017440	ATP-citrate lyase/succinyl-CoA ligase, active site		SUPERFAMILY	SSF51735
Zm00001d009128	Gene3D	G3DSA:2.160.20.10		IPR012334	Pectin lyase fold		Pfam	PF01095	Pectinesterase	IPR000070	Pectinesterase, catalytic	GO:0005618|GO:0030599|GO:0042545	KEGG: 00040+3.1.1.11|MetaCyc: PWY-1081|MetaCyc: PWY-7246|MetaCyc: PWY-7248		SUPERFAMILY	SSF51126		IPR011050	Pectin lyase fold/virulence factor
Zm00001d009129	MobiDBLite	mobidb-lite	consensus disorder prediction
Zm00001d009130	SUPERFAMILY	SSF53098		IPR012337	Ribonuclease H-like domain	GO:0003676 nucleic acid binding		Gene3D	G3DSA:3.30.420.10		SMART	SM00474		IPR002562	3'-5' exonuclease domain	GO:0003676|GO:0006139|GO:0008408		Pfam	PF01612	3'-5' exonuclease	CDD	cd06141	WRN_exo
Zm00001d009138	Gene3D	G3DSA:1.10.520.10		Gene3D	G3DSA:1.10.420.10		PRINTS	PR00458	Haem peroxidase superfamily signature	IPR002016	Haem peroxidase, plant/fungal/bacterial	GO:0004601|GO:0006979|GO:0020037|GO:0055114		SUPERFAMILY	SSF48113		IPR010255	Haem peroxidase	GO:0004601|GO:0006979|GO:0020037|GO:0055114		PRINTS	PR00461	Plant peroxidase signature	IPR000823	Plant peroxidase	GO:0004601|GO:0006979|GO:0020037|GO:0055114	KEGG: 00940+1.11.1.7|MetaCyc: PWY-5461|MetaCyc: PWY-5466|MetaCyc: PWY-5469|MetaCyc: PWY-6824|MetaCyc: PWY-7214|MetaCyc: PWY-7445		ProSitePatterns	PS00436	Peroxidases active site signature.	IPR019794	Peroxidase, active site	GO:0004601|GO:0055114		Pfam	PF00141	Peroxidase	ProSiteProfiles	PS50873	Plant heme peroxidase family profile.	ProSitePatterns	PS00435	Peroxidases proximal heme-ligand signature.	IPR019793	Peroxidases heam-ligand binding site		Reactome: R-HSA-2408557
[truncated: 1,139 more rows]
[truncated: 67 more columns]

## Sheet: Melon
GeneID	Functional Information
MELO3C013301	-	-	gi|1035425558|ref|XP_016903535.1| PREDICTED: uncharacterized protein LOC103504025 [Cucumis melo]	-	-
MELO3C013302	IPR003676 Small auxin-up RNA;	GO:0009733 response to auxin;	gi|1035404431|ref|XP_016900470.1| PREDICTED: auxin-responsive protein SAUR68-like [Cucumis melo]	AT1G29500.1 | SAUR-like auxin-responsive protein family | Chr1:10321290-10321697 FORWARD LENGTH=135 | 201606	sp|Q9C7Q1|SAU66_ARATH Auxin-responsive protein SAUR66 OS=Arabidopsis thaliana GN=SAUR66 PE=2 SV=1
MELO3C012578	-	-	-	-	-
[truncated: 2,118 more rows]

## Sheet: Rice
GeneID	Functional Information
[truncated: 769 more rows]
[truncated: 52 more columns]

## Sheet: Tomato
GeneID	Functional Information
[truncated: 284 more rows]

## Sheet: Watermelon
GeneID	Functional Information
[truncated: 420 more rows]
[truncated: 40 more columns]
